# Supplementary material for: Accounting for Genetic Architecture Improves Sequence Based Genomic Prediction for a Drosophila Fitness Trait
Source: PLoS One. 2015 May 7;10(5):e0126880. doi: 10.1371/journal.pone.0126880 (PMC4423967; doi:10.1371/journal.pone.0126880)
Supplement: S1 Table — (A) Raw data. (B) Line means. (XLSX) [file pone.0126880.s002.xlsx]

## Sheet: A. Raw phenotypic data
DGRP Line	Sex (F = Females; M = Males)	Replicate	Time to recover (minutes)
DGRP_101	F	1	9
DGRP_101	F	1	11
DGRP_101	F	1	12
DGRP_101	F	1	12
DGRP_101	F	1	12
DGRP_101	F	1	13
DGRP_101	F	1	13
DGRP_101	F	1	13
DGRP_101	F	1	13
DGRP_101	F	1	13
DGRP_101	F	2	13
DGRP_101	F	2	13
DGRP_101	F	1	14
DGRP_101	F	2	14
DGRP_101	F	1	15
DGRP_101	F	1	15
DGRP_101	F	2	15
DGRP_101	F	1	16
DGRP_101	F	1	16
DGRP_101	F	1	16
DGRP_101	F	2	16
DGRP_101	F	1	17
DGRP_101	F	1	17
DGRP_101	F	1	17
DGRP_101	F	2	17
DGRP_101	F	2	17
DGRP_101	F	2	17
DGRP_101	F	1	18
DGRP_101	F	1	18
DGRP_101	F	2	18
DGRP_101	F	2	18
DGRP_101	F	2	18
DGRP_101	F	2	18
DGRP_101	F	1	19
DGRP_101	F	1	19
DGRP_101	F	1	19
DGRP_101	F	1	19
DGRP_101	F	1	19
DGRP_101	F	1	19
DGRP_101	F	1	19
DGRP_101	F	1	19
DGRP_101	F	2	19
DGRP_101	F	2	19
DGRP_101	F	2	19
DGRP_101	F	2	19
DGRP_101	F	2	19
DGRP_101	F	2	19
DGRP_101	F	2	19
DGRP_101	F	2	19
DGRP_101	F	2	19
DGRP_101	F	2	19
DGRP_101	F	2	19
DGRP_101	F	1	20
DGRP_101	F	2	20
DGRP_101	F	2	20
DGRP_101	F	2	20
DGRP_101	F	2	20
DGRP_101	F	2	21
DGRP_101	F	2	21
DGRP_101	F	2	21
DGRP_101	F	2	21
DGRP_101	F	2	21
DGRP_101	F	2	21
DGRP_101	F	2	21
DGRP_101	F	2	21
DGRP_101	F	1	22
DGRP_101	F	2	22
DGRP_101	F	1	23
DGRP_101	F	2	23
DGRP_101	F	2	23
DGRP_101	F	1	24
DGRP_101	F	2	24
DGRP_101	F	2	24
DGRP_101	F	1	25
DGRP_101	F	1	25
DGRP_101	F	1	25
DGRP_101	F	1	25
DGRP_101	F	2	25
DGRP_101	F	2	25
DGRP_101	F	2	25
DGRP_101	F	2	25
DGRP_101	F	2	26
DGRP_101	F	1	27
DGRP_101	F	1	28
DGRP_101	F	1	28
DGRP_101	F	2	29
DGRP_101	F	1	30
DGRP_101	F	2	30
DGRP_101	F	1	31
DGRP_101	F	1	31
DGRP_101	F	2	31
DGRP_101	F	1	32
DGRP_101	F	1	33
DGRP_101	F	1	33
DGRP_101	F	1	34
DGRP_101	F	2	34
DGRP_101	F	1	37
DGRP_101	M	1	9
DGRP_101	M	1	12
DGRP_101	M	1	14
DGRP_101	M	1	15
DGRP_101	M	1	15
DGRP_101	M	1	16
DGRP_101	M	1	16
DGRP_101	M	1	16
DGRP_101	M	1	16
DGRP_101	M	1	16
DGRP_101	M	1	16
DGRP_101	M	1	16
DGRP_101	M	2	16
DGRP_101	M	1	17
DGRP_101	M	1	17
DGRP_101	M	1	17
DGRP_101	M	1	17
DGRP_101	M	1	17
DGRP_101	M	1	17
DGRP_101	M	1	17
DGRP_101	M	2	17
DGRP_101	M	1	18
DGRP_101	M	1	18
DGRP_101	M	1	18
DGRP_101	M	1	18
DGRP_101	M	1	18
DGRP_101	M	1	19
DGRP_101	M	1	19
DGRP_101	M	1	19
DGRP_101	M	2	19
DGRP_101	M	2	19
DGRP_101	M	2	19
DGRP_101	M	1	20
DGRP_101	M	1	20
DGRP_101	M	1	20
DGRP_101	M	1	20
DGRP_101	M	1	20
DGRP_101	M	1	20
DGRP_101	M	1	20
DGRP_101	M	2	20
DGRP_101	M	2	20
DGRP_101	M	2	20
DGRP_101	M	2	20
DGRP_101	M	2	20
DGRP_101	M	2	20
DGRP_101	M	1	21
DGRP_101	M	1	21
DGRP_101	M	1	21
DGRP_101	M	2	21
DGRP_101	M	2	21
DGRP_101	M	2	21
DGRP_101	M	1	22
DGRP_101	M	1	22
DGRP_101	M	1	22
DGRP_101	M	2	22
DGRP_101	M	2	22
DGRP_101	M	2	22
DGRP_101	M	2	22
DGRP_101	M	2	22
DGRP_101	M	2	22
DGRP_101	M	2	22
DGRP_101	M	2	22
DGRP_101	M	2	22
DGRP_101	M	1	23
DGRP_101	M	1	23
DGRP_101	M	1	23
DGRP_101	M	2	23
DGRP_101	M	2	24
DGRP_101	M	2	24
DGRP_101	M	2	24
DGRP_101	M	2	24
DGRP_101	M	2	24
DGRP_101	M	2	24
DGRP_101	M	2	24
DGRP_101	M	2	24
DGRP_101	M	1	25
DGRP_101	M	1	25
DGRP_101	M	1	25
DGRP_101	M	1	25
DGRP_101	M	1	25
DGRP_101	M	2	25
DGRP_101	M	2	25
DGRP_101	M	2	25
DGRP_101	M	2	25
DGRP_101	M	2	25
DGRP_101	M	1	26
DGRP_101	M	2	26
DGRP_101	M	2	26
DGRP_101	M	2	26
DGRP_101	M	2	26
DGRP_101	M	2	26
DGRP_101	M	2	26
DGRP_101	M	2	27
DGRP_101	M	2	27
DGRP_101	M	2	28
DGRP_101	M	1	29
DGRP_101	M	2	29
DGRP_101	M	2	34
DGRP_101	M	2	50
DGRP_105	F	1	8
DGRP_105	F	1	10
DGRP_105	F	1	11
DGRP_105	F	1	11
DGRP_105	F	1	11
DGRP_105	F	1	11
DGRP_105	F	1	12
DGRP_105	F	1	12
DGRP_105	F	1	12
DGRP_105	F	1	13
DGRP_105	F	1	13
DGRP_105	F	2	13
DGRP_105	F	2	13
DGRP_105	F	2	13
DGRP_105	F	2	13
DGRP_105	F	1	14
DGRP_105	F	1	14
DGRP_105	F	1	14
DGRP_105	F	1	14
DGRP_105	F	1	14
DGRP_105	F	1	14
DGRP_105	F	1	14
DGRP_105	F	1	14
DGRP_105	F	1	14
DGRP_105	F	1	14
DGRP_105	F	1	14
DGRP_105	F	2	14
DGRP_105	F	2	14
DGRP_105	F	2	14
DGRP_105	F	1	15
DGRP_105	F	1	15
DGRP_105	F	1	15
DGRP_105	F	1	15
DGRP_105	F	1	15
DGRP_105	F	2	15
DGRP_105	F	2	15
DGRP_105	F	2	15
DGRP_105	F	1	16
DGRP_105	F	1	16
DGRP_105	F	1	16
DGRP_105	F	1	16
DGRP_105	F	1	16
DGRP_105	F	1	16
DGRP_105	F	1	16
DGRP_105	F	1	16
DGRP_105	F	2	16
DGRP_105	F	2	16
DGRP_105	F	2	16
DGRP_105	F	2	16
DGRP_105	F	1	17
DGRP_105	F	1	17
DGRP_105	F	1	17
DGRP_105	F	1	17
DGRP_105	F	2	17
DGRP_105	F	2	17
DGRP_105	F	2	17
DGRP_105	F	2	17
DGRP_105	F	2	17
DGRP_105	F	1	18
DGRP_105	F	2	18
DGRP_105	F	2	18
DGRP_105	F	2	18
DGRP_105	F	2	18
DGRP_105	F	1	19
DGRP_105	F	1	19
DGRP_105	F	2	19
DGRP_105	F	2	19
DGRP_105	F	2	19
DGRP_105	F	2	19
DGRP_105	F	2	19
DGRP_105	F	2	19
DGRP_105	F	1	20
DGRP_105	F	1	20
DGRP_105	F	1	20
DGRP_105	F	2	20
DGRP_105	F	2	20
DGRP_105	F	2	20
DGRP_105	F	2	20
DGRP_105	F	2	20
DGRP_105	F	2	20
DGRP_105	F	2	21
DGRP_105	F	2	21
DGRP_105	F	2	21
DGRP_105	F	2	21
DGRP_105	F	2	21
DGRP_105	F	2	21
DGRP_105	F	1	22
DGRP_105	F	2	22
DGRP_105	F	2	22
DGRP_105	F	2	22
DGRP_105	F	1	24
DGRP_105	F	2	28
DGRP_105	F	2	29
DGRP_105	F	2	30
DGRP_105	F	2	32
DGRP_105	F	1	34
DGRP_105	M	1	10
DGRP_105	M	1	10
DGRP_105	M	1	10
DGRP_105	M	1	10
DGRP_105	M	1	11
DGRP_105	M	1	11
DGRP_105	M	1	11
DGRP_105	M	1	11
DGRP_105	M	1	11
DGRP_105	M	1	11
DGRP_105	M	1	12
DGRP_105	M	1	12
DGRP_105	M	1	12
DGRP_105	M	1	12
DGRP_105	M	1	12
DGRP_105	M	1	12
DGRP_105	M	1	12
DGRP_105	M	1	12
DGRP_105	M	2	12
DGRP_105	M	2	12
DGRP_105	M	2	12
DGRP_105	M	1	13
DGRP_105	M	1	13
DGRP_105	M	1	13
DGRP_105	M	1	13
DGRP_105	M	1	13
DGRP_105	M	1	13
DGRP_105	M	2	13
DGRP_105	M	2	13
DGRP_105	M	2	13
DGRP_105	M	2	13
DGRP_105	M	2	13
DGRP_105	M	1	14
DGRP_105	M	1	14
DGRP_105	M	1	14
DGRP_105	M	1	14
DGRP_105	M	1	14
DGRP_105	M	1	14
DGRP_105	M	1	14
DGRP_105	M	1	14
DGRP_105	M	1	14
DGRP_105	M	2	14
DGRP_105	M	2	14
DGRP_105	M	2	14
DGRP_105	M	1	15
DGRP_105	M	1	15
DGRP_105	M	1	15
DGRP_105	M	1	15
DGRP_105	M	2	15
DGRP_105	M	2	15
DGRP_105	M	2	15
DGRP_105	M	2	15
DGRP_105	M	2	15
DGRP_105	M	2	15
DGRP_105	M	2	15
DGRP_105	M	2	16
DGRP_105	M	2	16
DGRP_105	M	2	16
DGRP_105	M	2	16
DGRP_105	M	2	16
DGRP_105	M	2	16
DGRP_105	M	2	16
DGRP_105	M	2	16
DGRP_105	M	1	17
DGRP_105	M	1	17
DGRP_105	M	2	17
DGRP_105	M	2	17
DGRP_105	M	2	17
DGRP_105	M	1	18
DGRP_105	M	2	18
DGRP_105	M	2	18
DGRP_105	M	2	18
DGRP_105	M	2	18
DGRP_105	M	2	18
DGRP_105	M	2	18
DGRP_105	M	2	18
DGRP_105	M	1	19
DGRP_105	M	2	19
DGRP_105	M	2	19
DGRP_105	M	2	19
DGRP_105	M	2	19
DGRP_105	M	2	20
DGRP_105	M	2	21
DGRP_105	M	2	22
DGRP_105	M	1	23
DGRP_105	M	2	23
DGRP_105	M	2	30
DGRP_109	F	1	8
DGRP_109	F	1	9
DGRP_109	F	1	9
DGRP_109	F	1	10
DGRP_109	F	1	10
DGRP_109	F	1	11
DGRP_109	F	1	11
DGRP_109	F	1	11
DGRP_109	F	2	11
DGRP_109	F	1	12
DGRP_109	F	1	12
DGRP_109	F	1	12
DGRP_109	F	1	12
DGRP_109	F	1	12
DGRP_109	F	2	12
DGRP_109	F	2	12
DGRP_109	F	2	12
DGRP_109	F	2	12
DGRP_109	F	1	13
DGRP_109	F	1	13
DGRP_109	F	1	13
DGRP_109	F	1	13
DGRP_109	F	1	13
DGRP_109	F	1	13
DGRP_109	F	2	13
DGRP_109	F	2	13
DGRP_109	F	2	13
DGRP_109	F	1	14
DGRP_109	F	1	14
DGRP_109	F	1	14
DGRP_109	F	1	14
DGRP_109	F	1	14
DGRP_109	F	1	14
DGRP_109	F	1	14
DGRP_109	F	1	14
DGRP_109	F	1	14
DGRP_109	F	1	14
DGRP_109	F	2	14
DGRP_109	F	2	14
DGRP_109	F	2	14
DGRP_109	F	2	14
DGRP_109	F	2	14
DGRP_109	F	1	15
DGRP_109	F	1	15
DGRP_109	F	1	15
DGRP_109	F	1	15
DGRP_109	F	1	15
DGRP_109	F	1	15
DGRP_109	F	1	15
DGRP_109	F	1	15
DGRP_109	F	1	15
DGRP_109	F	2	15
DGRP_109	F	2	15
DGRP_109	F	2	15
DGRP_109	F	2	15
DGRP_109	F	2	15
DGRP_109	F	2	15
DGRP_109	F	2	15
DGRP_109	F	2	15
DGRP_109	F	2	15
DGRP_109	F	1	16
DGRP_109	F	1	16
DGRP_109	F	1	16
DGRP_109	F	1	16
DGRP_109	F	1	16
DGRP_109	F	1	16
DGRP_109	F	2	16
DGRP_109	F	2	16
DGRP_109	F	2	16
DGRP_109	F	2	16
DGRP_109	F	2	16
DGRP_109	F	2	16
DGRP_109	F	1	17
DGRP_109	F	2	17
DGRP_109	F	2	17
DGRP_109	F	2	17
DGRP_109	F	2	17
DGRP_109	F	2	17
DGRP_109	F	2	17
DGRP_109	F	1	18
DGRP_109	F	2	18
DGRP_109	F	2	18
DGRP_109	F	2	18
DGRP_109	F	2	19
DGRP_109	F	2	19
DGRP_109	F	2	19
DGRP_109	F	2	20
DGRP_109	F	2	20
DGRP_109	F	2	20
DGRP_109	F	2	21
DGRP_109	F	2	21
DGRP_109	F	2	21
DGRP_109	F	1	22
DGRP_109	F	1	24
DGRP_109	M	1	8
DGRP_109	M	1	10
DGRP_109	M	1	10
DGRP_109	M	1	11
DGRP_109	M	1	11
DGRP_109	M	1	11
DGRP_109	M	1	11
DGRP_109	M	1	12
DGRP_109	M	1	12
DGRP_109	M	1	13
DGRP_109	M	1	13
DGRP_109	M	1	13
DGRP_109	M	1	13
DGRP_109	M	1	13
DGRP_109	M	1	13
DGRP_109	M	1	13
DGRP_109	M	1	14
DGRP_109	M	1	14
DGRP_109	M	1	14
DGRP_109	M	1	14
DGRP_109	M	1	14
DGRP_109	M	1	14
DGRP_109	M	1	14
DGRP_109	M	1	14
DGRP_109	M	2	14
DGRP_109	M	2	14
DGRP_109	M	2	14
DGRP_109	M	2	14
DGRP_109	M	2	14
DGRP_109	M	2	14
DGRP_109	M	1	15
DGRP_109	M	1	15
DGRP_109	M	1	15
DGRP_109	M	1	15
DGRP_109	M	1	15
DGRP_109	M	1	15
DGRP_109	M	1	15
DGRP_109	M	2	15
DGRP_109	M	2	15
DGRP_109	M	2	15
DGRP_109	M	2	15
DGRP_109	M	2	15
DGRP_109	M	2	15
DGRP_109	M	1	16
DGRP_109	M	2	16
DGRP_109	M	2	16
DGRP_109	M	2	16
DGRP_109	M	2	16
DGRP_109	M	2	16
DGRP_109	M	2	16
DGRP_109	M	2	16
DGRP_109	M	2	16
DGRP_109	M	2	16
DGRP_109	M	1	17
DGRP_109	M	1	17
DGRP_109	M	1	17
DGRP_109	M	1	17
DGRP_109	M	1	17
DGRP_109	M	1	17
DGRP_109	M	1	17
DGRP_109	M	1	17
DGRP_109	M	2	17
DGRP_109	M	2	17
DGRP_109	M	2	17
DGRP_109	M	2	17
DGRP_109	M	2	17
DGRP_109	M	2	17
DGRP_109	M	2	17
DGRP_109	M	2	17
DGRP_109	M	2	17
DGRP_109	M	2	17
DGRP_109	M	1	18
DGRP_109	M	1	18
DGRP_109	M	1	18
DGRP_109	M	1	18
DGRP_109	M	2	18
DGRP_109	M	2	18
DGRP_109	M	2	18
DGRP_109	M	2	18
DGRP_109	M	1	19
DGRP_109	M	1	19
DGRP_109	M	2	19
DGRP_109	M	2	19
DGRP_109	M	2	19
DGRP_109	M	2	19
DGRP_109	M	2	19
DGRP_109	M	2	20
DGRP_109	M	2	20
DGRP_109	M	2	20
DGRP_109	M	2	20
DGRP_109	M	1	22
DGRP_109	M	2	22
DGRP_109	M	2	22
DGRP_109	M	1	23
DGRP_109	M	2	23
DGRP_109	M	2	24
DGRP_109	M	2	24
DGRP_109	M	2	25
DGRP_129	F	1	11
DGRP_129	F	1	12
DGRP_129	F	1	12
DGRP_129	F	1	12
DGRP_129	F	1	12
DGRP_129	F	1	13
DGRP_129	F	1	13
DGRP_129	F	1	13
DGRP_129	F	1	13
DGRP_129	F	1	13
DGRP_129	F	1	13
DGRP_129	F	1	13
DGRP_129	F	1	14
DGRP_129	F	1	14
DGRP_129	F	1	15
DGRP_129	F	1	16
DGRP_129	F	1	16
DGRP_129	F	1	16
DGRP_129	F	1	16
DGRP_129	F	1	16
DGRP_129	F	1	16
DGRP_129	F	1	16
DGRP_129	F	1	16
DGRP_129	F	1	16
DGRP_129	F	2	16
DGRP_129	F	2	16
DGRP_129	F	2	16
DGRP_129	F	2	16
DGRP_129	F	2	16
DGRP_129	F	1	17
DGRP_129	F	1	17
DGRP_129	F	1	17
DGRP_129	F	1	17
DGRP_129	F	1	17
DGRP_129	F	2	17
DGRP_129	F	2	17
DGRP_129	F	2	17
DGRP_129	F	2	17
DGRP_129	F	2	17
DGRP_129	F	2	17
DGRP_129	F	2	17
DGRP_129	F	1	18
DGRP_129	F	1	18
DGRP_129	F	1	18
DGRP_129	F	1	18
DGRP_129	F	1	18
DGRP_129	F	1	18
DGRP_129	F	1	18
DGRP_129	F	2	18
DGRP_129	F	2	18
DGRP_129	F	2	18
DGRP_129	F	2	18
DGRP_129	F	2	18
DGRP_129	F	1	19
DGRP_129	F	1	19
DGRP_129	F	2	19
DGRP_129	F	2	19
DGRP_129	F	2	19
DGRP_129	F	2	19
DGRP_129	F	2	19
DGRP_129	F	1	20
DGRP_129	F	1	20
DGRP_129	F	2	20
DGRP_129	F	2	20
DGRP_129	F	2	20
DGRP_129	F	2	20
DGRP_129	F	1	21
DGRP_129	F	1	21
DGRP_129	F	2	21
DGRP_129	F	2	21
DGRP_129	F	2	21
DGRP_129	F	2	21
DGRP_129	F	2	21
DGRP_129	F	1	22
DGRP_129	F	1	22
DGRP_129	F	1	22
DGRP_129	F	1	22
DGRP_129	F	2	22
DGRP_129	F	2	22
DGRP_129	F	2	22
DGRP_129	F	2	22
DGRP_129	F	2	22
DGRP_129	F	2	22
DGRP_129	F	2	22
DGRP_129	F	2	23
DGRP_129	F	2	23
DGRP_129	F	2	23
DGRP_129	F	2	25
DGRP_129	F	1	26
DGRP_129	F	2	26
DGRP_129	F	2	27
DGRP_129	F	2	27
DGRP_129	F	2	29
DGRP_129	F	1	34
DGRP_129	F	2	36
DGRP_129	F	1	40
DGRP_129	F	2	47
DGRP_129	F	2	51
DGRP_129	M	1	11
DGRP_129	M	1	13
DGRP_129	M	1	14
DGRP_129	M	1	14
DGRP_129	M	1	14
DGRP_129	M	2	14
DGRP_129	M	1	15
DGRP_129	M	1	15
DGRP_129	M	1	15
DGRP_129	M	1	16
DGRP_129	M	1	16
DGRP_129	M	1	16
DGRP_129	M	1	16
DGRP_129	M	1	16
DGRP_129	M	1	16
DGRP_129	M	2	16
DGRP_129	M	2	16
DGRP_129	M	1	17
DGRP_129	M	1	17
DGRP_129	M	1	17
DGRP_129	M	1	17
DGRP_129	M	1	17
DGRP_129	M	1	17
DGRP_129	M	1	17
DGRP_129	M	1	17
DGRP_129	M	1	17
DGRP_129	M	1	17
DGRP_129	M	2	17
DGRP_129	M	2	17
DGRP_129	M	2	17
DGRP_129	M	2	17
DGRP_129	M	1	18
DGRP_129	M	1	18
DGRP_129	M	1	18
DGRP_129	M	1	18
DGRP_129	M	1	18
DGRP_129	M	1	18
DGRP_129	M	1	18
DGRP_129	M	1	18
DGRP_129	M	2	18
DGRP_129	M	2	18
DGRP_129	M	1	19
DGRP_129	M	1	19
DGRP_129	M	1	19
DGRP_129	M	1	19
DGRP_129	M	1	19
DGRP_129	M	2	19
DGRP_129	M	1	20
DGRP_129	M	1	20
DGRP_129	M	1	20
DGRP_129	M	1	20
DGRP_129	M	1	20
DGRP_129	M	1	20
DGRP_129	M	2	20
DGRP_129	M	2	20
DGRP_129	M	2	20
DGRP_129	M	1	21
DGRP_129	M	2	21
DGRP_129	M	2	21
DGRP_129	M	2	21
DGRP_129	M	2	21
DGRP_129	M	2	21
DGRP_129	M	2	21
DGRP_129	M	1	22
DGRP_129	M	1	22
DGRP_129	M	1	22
DGRP_129	M	1	22
DGRP_129	M	2	22
DGRP_129	M	2	22
DGRP_129	M	2	22
DGRP_129	M	2	22
DGRP_129	M	2	23
DGRP_129	M	2	23
DGRP_129	M	2	23
DGRP_129	M	2	23
DGRP_129	M	2	23
DGRP_129	M	2	24
DGRP_129	M	2	24
DGRP_129	M	2	24
DGRP_129	M	2	24
DGRP_129	M	2	24
DGRP_129	M	2	24
DGRP_129	M	2	24
DGRP_129	M	2	25
DGRP_129	M	2	25
DGRP_129	M	2	25
DGRP_129	M	2	25
DGRP_129	M	2	25
DGRP_129	M	2	25
DGRP_129	M	2	26
DGRP_129	M	2	28
DGRP_129	M	2	29
DGRP_129	M	2	29
DGRP_129	M	2	30
DGRP_129	M	2	30
DGRP_129	M	2	33
DGRP_129	M	2	42
DGRP_136	F	1	10
DGRP_136	F	1	11
DGRP_136	F	1	12
DGRP_136	F	2	12
DGRP_136	F	2	12
DGRP_136	F	2	12
DGRP_136	F	2	12
DGRP_136	F	1	13
DGRP_136	F	1	13
DGRP_136	F	2	13
DGRP_136	F	2	13
DGRP_136	F	2	13
DGRP_136	F	2	13
DGRP_136	F	2	13
DGRP_136	F	2	13
DGRP_136	F	2	13
DGRP_136	F	1	14
DGRP_136	F	1	14
DGRP_136	F	1	14
DGRP_136	F	1	14
DGRP_136	F	1	14
DGRP_136	F	1	14
DGRP_136	F	1	14
DGRP_136	F	2	14
DGRP_136	F	2	14
DGRP_136	F	2	14
DGRP_136	F	2	14
DGRP_136	F	2	14
DGRP_136	F	2	14
DGRP_136	F	1	15
DGRP_136	F	1	15
DGRP_136	F	1	15
DGRP_136	F	1	15
DGRP_136	F	1	15
DGRP_136	F	1	15
DGRP_136	F	2	15
DGRP_136	F	2	15
DGRP_136	F	2	15
DGRP_136	F	2	15
DGRP_136	F	2	15
DGRP_136	F	2	15
DGRP_136	F	2	15
DGRP_136	F	1	16
DGRP_136	F	1	16
DGRP_136	F	1	16
DGRP_136	F	1	16
DGRP_136	F	2	16
DGRP_136	F	2	16
DGRP_136	F	2	16
DGRP_136	F	2	16
DGRP_136	F	1	17
DGRP_136	F	1	17
DGRP_136	F	1	17
DGRP_136	F	1	17
DGRP_136	F	2	17
DGRP_136	F	2	17
DGRP_136	F	2	17
DGRP_136	F	2	17
DGRP_136	F	2	17
DGRP_136	F	2	17
DGRP_136	F	2	17
DGRP_136	F	1	18
DGRP_136	F	1	18
DGRP_136	F	1	18
DGRP_136	F	1	18
DGRP_136	F	1	18
DGRP_136	F	1	18
DGRP_136	F	1	18
DGRP_136	F	2	18
DGRP_136	F	2	18
DGRP_136	F	2	18
DGRP_136	F	1	19
DGRP_136	F	1	19
DGRP_136	F	1	19
DGRP_136	F	2	19
DGRP_136	F	2	19
DGRP_136	F	2	19
DGRP_136	F	2	19
DGRP_136	F	2	19
DGRP_136	F	1	20
DGRP_136	F	1	20
DGRP_136	F	1	20
DGRP_136	F	1	20
DGRP_136	F	2	20
DGRP_136	F	2	20
DGRP_136	F	2	20
DGRP_136	F	1	21
DGRP_136	F	1	21
DGRP_136	F	1	21
DGRP_136	F	1	21
DGRP_136	F	2	21
DGRP_136	F	1	22
DGRP_136	F	1	22
DGRP_136	F	1	22
DGRP_136	F	2	22
DGRP_136	F	2	22
DGRP_136	F	2	22
DGRP_136	F	1	23
DGRP_136	F	1	23
DGRP_136	M	2	10
DGRP_136	M	2	11
DGRP_136	M	1	12
DGRP_136	M	1	12
DGRP_136	M	1	13
DGRP_136	M	2	13
DGRP_136	M	1	14
DGRP_136	M	1	14
DGRP_136	M	1	14
DGRP_136	M	1	14
DGRP_136	M	1	14
DGRP_136	M	2	14
DGRP_136	M	2	14
DGRP_136	M	1	15
DGRP_136	M	1	15
DGRP_136	M	1	15
DGRP_136	M	1	15
DGRP_136	M	1	15
DGRP_136	M	1	15
DGRP_136	M	1	15
DGRP_136	M	2	15
DGRP_136	M	2	15
DGRP_136	M	2	15
DGRP_136	M	2	15
DGRP_136	M	1	16
DGRP_136	M	1	16
DGRP_136	M	1	16
DGRP_136	M	1	16
DGRP_136	M	1	16
DGRP_136	M	1	16
DGRP_136	M	2	16
DGRP_136	M	2	16
DGRP_136	M	2	16
DGRP_136	M	2	16
DGRP_136	M	2	16
DGRP_136	M	2	16
DGRP_136	M	2	16
DGRP_136	M	2	16
DGRP_136	M	2	16
DGRP_136	M	2	16
DGRP_136	M	1	17
DGRP_136	M	1	17
DGRP_136	M	1	17
DGRP_136	M	1	17
DGRP_136	M	1	17
DGRP_136	M	1	17
DGRP_136	M	2	17
DGRP_136	M	2	17
DGRP_136	M	2	17
DGRP_136	M	1	18
DGRP_136	M	1	18
DGRP_136	M	1	18
DGRP_136	M	1	18
DGRP_136	M	1	18
DGRP_136	M	1	18
DGRP_136	M	1	18
DGRP_136	M	1	18
DGRP_136	M	1	18
DGRP_136	M	2	18
DGRP_136	M	2	18
DGRP_136	M	2	18
DGRP_136	M	2	18
DGRP_136	M	1	19
DGRP_136	M	1	19
DGRP_136	M	1	19
DGRP_136	M	1	19
DGRP_136	M	1	19
DGRP_136	M	2	19
DGRP_136	M	2	19
DGRP_136	M	2	19
DGRP_136	M	2	19
DGRP_136	M	2	19
DGRP_136	M	2	19
DGRP_136	M	2	19
DGRP_136	M	2	19
DGRP_136	M	2	19
DGRP_136	M	2	19
DGRP_136	M	2	20
DGRP_136	M	2	20
DGRP_136	M	2	20
DGRP_136	M	2	20
DGRP_136	M	2	20
DGRP_136	M	2	20
DGRP_136	M	1	21
DGRP_136	M	1	21
DGRP_136	M	2	21
DGRP_136	M	2	21
DGRP_136	M	2	21
DGRP_136	M	1	22
DGRP_136	M	1	22
DGRP_136	M	1	22
DGRP_136	M	2	22
DGRP_136	M	2	22
DGRP_136	M	2	22
DGRP_136	M	2	23
DGRP_136	M	2	24
DGRP_136	M	1	28
DGRP_136	M	2	28
DGRP_136	M	1	32
DGRP_138	F	2	9
DGRP_138	F	1	11
DGRP_138	F	2	11
DGRP_138	F	2	11
DGRP_138	F	2	12
DGRP_138	F	2	13
DGRP_138	F	2	13
DGRP_138	F	2	13
DGRP_138	F	1	14
DGRP_138	F	1	14
DGRP_138	F	1	14
DGRP_138	F	2	14
DGRP_138	F	2	14
DGRP_138	F	2	14
DGRP_138	F	2	14
DGRP_138	F	1	15
DGRP_138	F	1	15
DGRP_138	F	1	15
DGRP_138	F	1	15
DGRP_138	F	1	15
DGRP_138	F	2	15
DGRP_138	F	2	15
DGRP_138	F	2	15
DGRP_138	F	2	15
DGRP_138	F	2	15
DGRP_138	F	2	15
DGRP_138	F	2	15
DGRP_138	F	2	15
DGRP_138	F	2	15
DGRP_138	F	2	15
DGRP_138	F	1	16
DGRP_138	F	1	16
DGRP_138	F	1	16
DGRP_138	F	1	17
DGRP_138	F	1	17
DGRP_138	F	1	17
DGRP_138	F	1	17
DGRP_138	F	1	17
DGRP_138	F	1	17
DGRP_138	F	2	17
DGRP_138	F	2	17
DGRP_138	F	2	17
DGRP_138	F	2	17
DGRP_138	F	2	17
DGRP_138	F	1	18
DGRP_138	F	1	18
DGRP_138	F	1	18
DGRP_138	F	1	18
DGRP_138	F	1	18
DGRP_138	F	1	18
DGRP_138	F	1	18
DGRP_138	F	2	18
DGRP_138	F	2	18
DGRP_138	F	2	18
DGRP_138	F	2	18
DGRP_138	F	2	18
DGRP_138	F	2	18
DGRP_138	F	2	18
DGRP_138	F	2	18
DGRP_138	F	2	18
DGRP_138	F	1	19
DGRP_138	F	1	19
DGRP_138	F	1	19
DGRP_138	F	1	19
DGRP_138	F	1	19
DGRP_138	F	1	19
DGRP_138	F	1	19
DGRP_138	F	2	19
DGRP_138	F	2	19
DGRP_138	F	2	19
DGRP_138	F	2	19
DGRP_138	F	2	19
DGRP_138	F	2	19
DGRP_138	F	2	19
DGRP_138	F	1	20
DGRP_138	F	1	20
DGRP_138	F	1	20
DGRP_138	F	1	20
DGRP_138	F	1	20
DGRP_138	F	1	20
DGRP_138	F	1	21
DGRP_138	F	1	21
DGRP_138	F	2	21
DGRP_138	F	1	22
DGRP_138	F	2	22
DGRP_138	F	2	23
DGRP_138	F	1	25
DGRP_138	F	2	25
DGRP_138	F	1	26
DGRP_138	F	2	26
DGRP_138	F	1	27
DGRP_138	F	2	27
DGRP_138	F	1	28
DGRP_138	F	1	28
DGRP_138	F	1	30
DGRP_138	F	1	31
DGRP_138	F	1	57
DGRP_138	M	2	12
DGRP_138	M	2	12
DGRP_138	M	2	12
DGRP_138	M	2	13
DGRP_138	M	2	13
DGRP_138	M	2	13
DGRP_138	M	1	14
DGRP_138	M	2	14
DGRP_138	M	2	14
DGRP_138	M	1	15
DGRP_138	M	1	15
DGRP_138	M	1	15
DGRP_138	M	1	15
DGRP_138	M	1	15
DGRP_138	M	2	15
DGRP_138	M	2	15
DGRP_138	M	2	15
DGRP_138	M	2	15
DGRP_138	M	1	16
DGRP_138	M	1	16
DGRP_138	M	1	16
DGRP_138	M	1	16
DGRP_138	M	2	16
DGRP_138	M	2	16
DGRP_138	M	2	16
DGRP_138	M	2	16
DGRP_138	M	1	17
DGRP_138	M	1	17
DGRP_138	M	1	17
DGRP_138	M	1	17
DGRP_138	M	1	17
DGRP_138	M	1	17
DGRP_138	M	1	17
DGRP_138	M	1	17
DGRP_138	M	2	17
DGRP_138	M	2	17
DGRP_138	M	2	17
DGRP_138	M	2	17
DGRP_138	M	2	17
DGRP_138	M	2	17
DGRP_138	M	2	17
DGRP_138	M	2	17
DGRP_138	M	1	18
DGRP_138	M	1	18
DGRP_138	M	1	18
DGRP_138	M	1	18
DGRP_138	M	1	18
DGRP_138	M	1	18
DGRP_138	M	1	18
DGRP_138	M	1	18
DGRP_138	M	1	18
DGRP_138	M	1	18
DGRP_138	M	1	18
DGRP_138	M	1	18
DGRP_138	M	2	18
DGRP_138	M	2	18
DGRP_138	M	2	18
DGRP_138	M	2	18
DGRP_138	M	2	18
DGRP_138	M	2	18
DGRP_138	M	2	18
DGRP_138	M	2	18
DGRP_138	M	2	18
DGRP_138	M	1	19
DGRP_138	M	1	19
DGRP_138	M	1	19
DGRP_138	M	1	19
DGRP_138	M	2	19
DGRP_138	M	2	19
DGRP_138	M	2	19
DGRP_138	M	2	19
DGRP_138	M	2	19
DGRP_138	M	2	19
DGRP_138	M	1	20
DGRP_138	M	1	20
DGRP_138	M	1	20
DGRP_138	M	1	20
DGRP_138	M	1	20
DGRP_138	M	1	20
DGRP_138	M	1	20
DGRP_138	M	2	20
DGRP_138	M	2	20
DGRP_138	M	1	21
DGRP_138	M	1	21
DGRP_138	M	2	22
DGRP_138	M	2	22
DGRP_138	M	2	22
DGRP_138	M	2	22
DGRP_138	M	2	23
DGRP_138	M	1	24
DGRP_138	M	1	25
DGRP_138	M	1	27
DGRP_138	M	1	27
DGRP_138	M	2	28
DGRP_138	M	1	32
DGRP_138	M	2	34
DGRP_138	M	2	37
DGRP_138	M	1	41
DGRP_142	F	1	6
DGRP_142	F	1	6
DGRP_142	F	1	7
DGRP_142	F	2	7
DGRP_142	F	1	8
DGRP_142	F	1	8
DGRP_142	F	1	8
DGRP_142	F	1	8
DGRP_142	F	1	8
DGRP_142	F	1	8
DGRP_142	F	1	9
DGRP_142	F	1	9
DGRP_142	F	1	9
DGRP_142	F	1	9
DGRP_142	F	1	9
DGRP_142	F	1	9
DGRP_142	F	1	9
DGRP_142	F	1	9
DGRP_142	F	1	9
DGRP_142	F	1	9
DGRP_142	F	1	9
DGRP_142	F	1	9
DGRP_142	F	1	9
DGRP_142	F	1	9
DGRP_142	F	1	9
DGRP_142	F	1	9
DGRP_142	F	2	9
DGRP_142	F	1	10
DGRP_142	F	1	10
DGRP_142	F	1	10
DGRP_142	F	1	10
DGRP_142	F	1	10
DGRP_142	F	1	10
DGRP_142	F	1	10
DGRP_142	F	1	10
DGRP_142	F	1	10
DGRP_142	F	2	10
DGRP_142	F	1	11
DGRP_142	F	1	11
DGRP_142	F	1	11
DGRP_142	F	1	11
DGRP_142	F	1	11
DGRP_142	F	1	11
DGRP_142	F	2	11
DGRP_142	F	2	11
DGRP_142	F	2	11
DGRP_142	F	2	11
DGRP_142	F	2	11
DGRP_142	F	2	11
DGRP_142	F	1	12
DGRP_142	F	1	12
DGRP_142	F	1	12
DGRP_142	F	1	12
DGRP_142	F	2	12
DGRP_142	F	2	12
DGRP_142	F	2	12
DGRP_142	F	2	12
DGRP_142	F	2	12
DGRP_142	F	2	12
DGRP_142	F	1	13
DGRP_142	F	1	13
DGRP_142	F	2	13
DGRP_142	F	2	13
DGRP_142	F	2	13
DGRP_142	F	2	13
DGRP_142	F	2	13
DGRP_142	F	2	13
DGRP_142	F	2	13
DGRP_142	F	2	13
DGRP_142	F	2	13
DGRP_142	F	2	13
DGRP_142	F	2	13
DGRP_142	F	2	13
DGRP_142	F	2	14
DGRP_142	F	2	14
DGRP_142	F	2	14
DGRP_142	F	2	14
DGRP_142	F	2	14
DGRP_142	F	2	14
DGRP_142	F	2	14
DGRP_142	F	2	14
DGRP_142	F	2	14
DGRP_142	F	2	14
DGRP_142	F	2	14
DGRP_142	F	2	14
DGRP_142	F	2	15
DGRP_142	F	2	15
DGRP_142	F	2	15
DGRP_142	F	2	15
DGRP_142	F	2	15
DGRP_142	F	2	15
DGRP_142	F	1	16
DGRP_142	F	2	16
DGRP_142	F	1	18
DGRP_142	F	2	19
DGRP_142	F	2	19
DGRP_142	F	2	21
DGRP_142	F	2	25
DGRP_142	M	1	8
DGRP_142	M	1	8
DGRP_142	M	1	8
DGRP_142	M	1	9
DGRP_142	M	1	9
DGRP_142	M	1	9
DGRP_142	M	1	9
DGRP_142	M	1	9
DGRP_142	M	1	9
DGRP_142	M	1	9
DGRP_142	M	1	9
DGRP_142	M	1	9
DGRP_142	M	1	9
DGRP_142	M	2	9
DGRP_142	M	1	10
DGRP_142	M	1	10
DGRP_142	M	1	10
DGRP_142	M	1	10
DGRP_142	M	1	10
DGRP_142	M	1	10
DGRP_142	M	1	10
DGRP_142	M	1	10
DGRP_142	M	1	10
DGRP_142	M	1	11
DGRP_142	M	1	11
DGRP_142	M	1	11
DGRP_142	M	1	11
DGRP_142	M	1	11
DGRP_142	M	1	11
DGRP_142	M	1	11
DGRP_142	M	1	11
DGRP_142	M	2	11
DGRP_142	M	1	12
DGRP_142	M	1	12
DGRP_142	M	1	12
DGRP_142	M	1	12
DGRP_142	M	1	12
DGRP_142	M	2	12
DGRP_142	M	2	12
DGRP_142	M	2	12
DGRP_142	M	2	12
DGRP_142	M	2	12
DGRP_142	M	2	12
DGRP_142	M	2	12
DGRP_142	M	2	12
DGRP_142	M	1	13
DGRP_142	M	1	13
DGRP_142	M	1	13
DGRP_142	M	1	13
DGRP_142	M	2	13
DGRP_142	M	2	13
DGRP_142	M	2	13
DGRP_142	M	2	13
DGRP_142	M	2	13
DGRP_142	M	2	13
DGRP_142	M	1	14
DGRP_142	M	1	14
DGRP_142	M	2	14
DGRP_142	M	2	14
DGRP_142	M	2	14
DGRP_142	M	2	14
DGRP_142	M	2	14
DGRP_142	M	2	14
DGRP_142	M	2	14
DGRP_142	M	2	14
DGRP_142	M	2	14
DGRP_142	M	2	14
DGRP_142	M	2	14
DGRP_142	M	2	14
DGRP_142	M	1	15
DGRP_142	M	1	15
DGRP_142	M	2	15
DGRP_142	M	2	15
DGRP_142	M	2	15
DGRP_142	M	2	15
DGRP_142	M	2	15
DGRP_142	M	2	15
DGRP_142	M	2	15
DGRP_142	M	2	15
DGRP_142	M	2	15
DGRP_142	M	2	15
DGRP_142	M	2	15
DGRP_142	M	2	15
DGRP_142	M	2	16
DGRP_142	M	2	16
DGRP_142	M	2	16
DGRP_142	M	2	16
DGRP_142	M	2	16
DGRP_142	M	2	16
DGRP_142	M	2	16
DGRP_142	M	2	17
DGRP_142	M	2	17
DGRP_142	M	2	17
DGRP_149	F	2	7
DGRP_149	F	2	8
DGRP_149	F	2	9
DGRP_149	F	2	9
DGRP_149	F	1	10
DGRP_149	F	2	10
DGRP_149	F	1	11
DGRP_149	F	1	12
DGRP_149	F	1	12
DGRP_149	F	1	12
DGRP_149	F	2	12
DGRP_149	F	2	12
DGRP_149	F	2	12
DGRP_149	F	2	12
DGRP_149	F	2	12
DGRP_149	F	2	12
DGRP_149	F	2	12
DGRP_149	F	1	13
DGRP_149	F	1	13
DGRP_149	F	2	13
DGRP_149	F	1	14
DGRP_149	F	1	14
DGRP_149	F	1	14
DGRP_149	F	1	14
DGRP_149	F	1	14
DGRP_149	F	2	14
DGRP_149	F	2	14
DGRP_149	F	1	15
DGRP_149	F	1	15
DGRP_149	F	1	15
DGRP_149	F	1	15
DGRP_149	F	1	15
DGRP_149	F	2	15
DGRP_149	F	2	15
DGRP_149	F	2	15
DGRP_149	F	1	16
DGRP_149	F	1	16
DGRP_149	F	1	16
DGRP_149	F	1	16
DGRP_149	F	1	16
DGRP_149	F	1	16
DGRP_149	F	1	16
DGRP_149	F	1	16
DGRP_149	F	1	16
DGRP_149	F	2	16
DGRP_149	F	2	16
DGRP_149	F	2	16
DGRP_149	F	2	16
DGRP_149	F	2	16
DGRP_149	F	2	16
DGRP_149	F	1	17
DGRP_149	F	1	17
DGRP_149	F	1	17
DGRP_149	F	2	17
DGRP_149	F	2	17
DGRP_149	F	2	17
DGRP_149	F	1	18
DGRP_149	F	1	18
DGRP_149	F	1	18
DGRP_149	F	2	18
DGRP_149	F	2	18
DGRP_149	F	2	18
DGRP_149	F	2	18
DGRP_149	F	1	19
DGRP_149	F	1	19
DGRP_149	F	1	19
DGRP_149	F	2	19
DGRP_149	F	2	19
DGRP_149	F	2	19
DGRP_149	F	2	19
DGRP_149	F	1	20
DGRP_149	F	1	20
DGRP_149	F	1	20
DGRP_149	F	1	20
DGRP_149	F	2	20
DGRP_149	F	2	20
DGRP_149	F	2	20
DGRP_149	F	2	20
DGRP_149	F	1	21
DGRP_149	F	1	21
DGRP_149	F	1	21
DGRP_149	F	1	21
DGRP_149	F	1	21
DGRP_149	F	1	21
DGRP_149	F	2	21
DGRP_149	F	1	22
DGRP_149	F	1	22
DGRP_149	F	2	22
DGRP_149	F	2	22
DGRP_149	F	2	22
DGRP_149	F	2	22
DGRP_149	F	1	23
DGRP_149	F	2	24
DGRP_149	F	1	25
DGRP_149	F	1	26
DGRP_149	F	2	26
DGRP_149	F	2	28
DGRP_149	F	2	29
DGRP_149	F	2	29
DGRP_149	M	2	9
DGRP_149	M	2	9
DGRP_149	M	2	10
DGRP_149	M	2	10
DGRP_149	M	1	11
DGRP_149	M	1	11
DGRP_149	M	1	11
DGRP_149	M	2	11
DGRP_149	M	2	11
DGRP_149	M	2	11
DGRP_149	M	2	11
DGRP_149	M	1	12
DGRP_149	M	1	12
DGRP_149	M	1	12
DGRP_149	M	1	12
DGRP_149	M	1	12
DGRP_149	M	1	12
DGRP_149	M	1	12
DGRP_149	M	1	12
DGRP_149	M	2	12
DGRP_149	M	2	12
DGRP_149	M	2	12
DGRP_149	M	2	12
DGRP_149	M	2	12
DGRP_149	M	2	12
DGRP_149	M	1	13
DGRP_149	M	1	13
DGRP_149	M	1	13
DGRP_149	M	2	13
DGRP_149	M	2	13
DGRP_149	M	2	13
DGRP_149	M	2	13
DGRP_149	M	2	13
DGRP_149	M	1	14
DGRP_149	M	1	14
DGRP_149	M	1	14
DGRP_149	M	1	14
DGRP_149	M	1	14
DGRP_149	M	1	14
DGRP_149	M	2	14
DGRP_149	M	2	14
DGRP_149	M	2	14
DGRP_149	M	2	14
DGRP_149	M	2	14
DGRP_149	M	1	15
DGRP_149	M	1	15
DGRP_149	M	1	15
DGRP_149	M	1	15
DGRP_149	M	1	15
DGRP_149	M	1	15
DGRP_149	M	2	15
DGRP_149	M	2	15
DGRP_149	M	2	15
DGRP_149	M	2	15
DGRP_149	M	2	15
DGRP_149	M	2	15
DGRP_149	M	2	15
DGRP_149	M	2	15
DGRP_149	M	2	15
DGRP_149	M	2	15
DGRP_149	M	2	15
DGRP_149	M	1	16
DGRP_149	M	2	16
DGRP_149	M	2	16
DGRP_149	M	2	16
DGRP_149	M	2	16
DGRP_149	M	2	16
DGRP_149	M	2	16
DGRP_149	M	1	17
DGRP_149	M	1	17
DGRP_149	M	1	17
DGRP_149	M	1	17
DGRP_149	M	1	17
DGRP_149	M	2	17
DGRP_149	M	2	17
DGRP_149	M	1	18
DGRP_149	M	1	18
DGRP_149	M	2	18
DGRP_149	M	1	19
DGRP_149	M	1	19
DGRP_149	M	2	19
DGRP_149	M	2	19
DGRP_149	M	1	20
DGRP_149	M	1	20
DGRP_149	M	1	20
DGRP_149	M	1	20
DGRP_149	M	2	20
DGRP_149	M	2	20
DGRP_149	M	1	21
DGRP_149	M	1	21
DGRP_149	M	1	21
DGRP_149	M	1	22
DGRP_149	M	2	22
DGRP_149	M	1	23
DGRP_149	M	2	23
DGRP_149	M	1	24
DGRP_149	M	1	24
DGRP_153	F	1	10
DGRP_153	F	1	10
DGRP_153	F	1	10
DGRP_153	F	1	11
DGRP_153	F	1	11
DGRP_153	F	1	11
DGRP_153	F	2	11
DGRP_153	F	1	12
DGRP_153	F	1	12
DGRP_153	F	1	12
DGRP_153	F	1	12
DGRP_153	F	1	12
DGRP_153	F	1	12
DGRP_153	F	2	12
DGRP_153	F	2	12
DGRP_153	F	1	13
DGRP_153	F	1	13
DGRP_153	F	1	13
DGRP_153	F	1	13
DGRP_153	F	1	13
DGRP_153	F	1	13
DGRP_153	F	1	13
DGRP_153	F	1	13
DGRP_153	F	1	13
DGRP_153	F	2	13
DGRP_153	F	2	13
DGRP_153	F	2	13
DGRP_153	F	2	13
DGRP_153	F	2	13
DGRP_153	F	2	13
DGRP_153	F	2	13
DGRP_153	F	1	14
DGRP_153	F	1	14
DGRP_153	F	1	14
DGRP_153	F	1	14
DGRP_153	F	1	14
DGRP_153	F	1	14
DGRP_153	F	2	14
DGRP_153	F	2	14
DGRP_153	F	2	14
DGRP_153	F	2	14
DGRP_153	F	2	14
DGRP_153	F	2	14
DGRP_153	F	2	14
DGRP_153	F	2	14
DGRP_153	F	2	14
DGRP_153	F	2	14
DGRP_153	F	2	14
DGRP_153	F	2	14
DGRP_153	F	1	15
DGRP_153	F	1	15
DGRP_153	F	1	15
DGRP_153	F	1	15
DGRP_153	F	1	15
DGRP_153	F	1	15
DGRP_153	F	1	15
DGRP_153	F	1	15
DGRP_153	F	1	15
DGRP_153	F	1	15
DGRP_153	F	1	15
DGRP_153	F	1	15
DGRP_153	F	1	15
DGRP_153	F	1	15
DGRP_153	F	2	15
DGRP_153	F	2	15
DGRP_153	F	2	15
DGRP_153	F	2	15
DGRP_153	F	2	15
DGRP_153	F	2	15
DGRP_153	F	2	15
DGRP_153	F	2	15
DGRP_153	F	2	15
DGRP_153	F	2	15
DGRP_153	F	1	16
DGRP_153	F	2	16
DGRP_153	F	2	16
DGRP_153	F	2	16
DGRP_153	F	2	16
DGRP_153	F	2	16
DGRP_153	F	1	17
DGRP_153	F	1	17
DGRP_153	F	2	17
DGRP_153	F	2	17
DGRP_153	F	2	17
DGRP_153	F	2	17
DGRP_153	F	1	18
DGRP_153	F	1	18
DGRP_153	F	2	18
DGRP_153	F	2	18
DGRP_153	F	2	18
DGRP_153	F	2	18
DGRP_153	F	2	18
DGRP_153	F	2	21
DGRP_153	F	1	22
DGRP_153	F	2	26
DGRP_153	F	2	30
DGRP_153	F	2	31
DGRP_153	F	1	32
DGRP_153	F	1	35
DGRP_153	M	1	13
DGRP_153	M	1	13
DGRP_153	M	1	13
DGRP_153	M	1	13
DGRP_153	M	2	13
DGRP_153	M	2	13
DGRP_153	M	2	13
DGRP_153	M	1	14
DGRP_153	M	1	14
DGRP_153	M	1	14
DGRP_153	M	1	14
DGRP_153	M	2	14
DGRP_153	M	2	14
DGRP_153	M	2	14
DGRP_153	M	2	14
DGRP_153	M	1	15
DGRP_153	M	1	15
DGRP_153	M	1	15
DGRP_153	M	1	15
DGRP_153	M	2	15
DGRP_153	M	2	15
DGRP_153	M	2	15
DGRP_153	M	2	15
DGRP_153	M	2	15
DGRP_153	M	2	15
DGRP_153	M	2	15
DGRP_153	M	2	15
DGRP_153	M	2	15
DGRP_153	M	2	15
DGRP_153	M	2	15
DGRP_153	M	2	15
DGRP_153	M	1	16
DGRP_153	M	1	16
DGRP_153	M	1	16
DGRP_153	M	1	16
DGRP_153	M	1	16
DGRP_153	M	1	16
DGRP_153	M	1	16
DGRP_153	M	1	16
DGRP_153	M	1	16
DGRP_153	M	1	16
DGRP_153	M	2	16
DGRP_153	M	2	16
DGRP_153	M	2	16
DGRP_153	M	2	16
DGRP_153	M	2	16
DGRP_153	M	2	16
DGRP_153	M	2	16
DGRP_153	M	2	16
DGRP_153	M	2	16
DGRP_153	M	2	16
DGRP_153	M	1	17
DGRP_153	M	1	17
DGRP_153	M	1	17
DGRP_153	M	1	17
DGRP_153	M	2	17
DGRP_153	M	1	18
DGRP_153	M	1	18
DGRP_153	M	1	18
DGRP_153	M	1	18
DGRP_153	M	1	18
DGRP_153	M	1	18
DGRP_153	M	2	18
DGRP_153	M	2	18
DGRP_153	M	2	18
DGRP_153	M	1	19
DGRP_153	M	1	19
DGRP_153	M	2	19
DGRP_153	M	2	19
DGRP_153	M	2	19
DGRP_153	M	2	19
DGRP_153	M	1	20
DGRP_153	M	1	20
DGRP_153	M	2	20
DGRP_153	M	2	20
DGRP_153	M	2	20
DGRP_153	M	1	21
DGRP_153	M	1	21
DGRP_153	M	1	21
DGRP_153	M	1	22
DGRP_153	M	1	22
DGRP_153	M	1	23
DGRP_153	M	1	23
DGRP_153	M	2	23
DGRP_153	M	1	24
DGRP_153	M	2	24
DGRP_153	M	1	25
DGRP_153	M	1	26
DGRP_153	M	2	26
DGRP_153	M	2	26
DGRP_153	M	2	27
DGRP_153	M	1	28
DGRP_153	M	2	28
DGRP_153	M	2	30
DGRP_153	M	2	30
DGRP_153	M	1	31
DGRP_158	F	1	7
DGRP_158	F	1	8
DGRP_158	F	2	8
DGRP_158	F	2	8
DGRP_158	F	1	9
DGRP_158	F	1	9
DGRP_158	F	1	9
DGRP_158	F	1	9
DGRP_158	F	1	9
DGRP_158	F	1	9
DGRP_158	F	1	9
DGRP_158	F	2	9
DGRP_158	F	1	10
DGRP_158	F	1	10
DGRP_158	F	1	10
DGRP_158	F	1	10
DGRP_158	F	1	10
DGRP_158	F	1	10
DGRP_158	F	1	10
DGRP_158	F	1	10
DGRP_158	F	1	10
DGRP_158	F	1	10
DGRP_158	F	2	10
DGRP_158	F	2	10
DGRP_158	F	2	10
DGRP_158	F	2	10
DGRP_158	F	2	10
DGRP_158	F	2	10
DGRP_158	F	1	11
DGRP_158	F	1	11
DGRP_158	F	1	11
DGRP_158	F	1	11
DGRP_158	F	1	11
DGRP_158	F	1	11
DGRP_158	F	1	11
DGRP_158	F	2	11
DGRP_158	F	2	11
DGRP_158	F	2	11
DGRP_158	F	2	11
DGRP_158	F	2	11
DGRP_158	F	2	11
DGRP_158	F	2	11
DGRP_158	F	2	11
DGRP_158	F	2	11
DGRP_158	F	2	11
DGRP_158	F	2	11
DGRP_158	F	1	12
DGRP_158	F	1	12
DGRP_158	F	1	12
DGRP_158	F	1	12
DGRP_158	F	1	12
DGRP_158	F	1	12
DGRP_158	F	1	12
DGRP_158	F	1	12
DGRP_158	F	1	12
DGRP_158	F	1	12
DGRP_158	F	2	12
DGRP_158	F	2	12
DGRP_158	F	2	12
DGRP_158	F	2	12
DGRP_158	F	2	12
DGRP_158	F	2	12
DGRP_158	F	2	12
DGRP_158	F	2	12
DGRP_158	F	1	13
DGRP_158	F	1	13
DGRP_158	F	1	13
DGRP_158	F	1	13
DGRP_158	F	1	13
DGRP_158	F	1	13
DGRP_158	F	1	13
DGRP_158	F	1	13
DGRP_158	F	2	13
DGRP_158	F	2	13
DGRP_158	F	2	13
DGRP_158	F	2	13
DGRP_158	F	2	13
DGRP_158	F	2	13
DGRP_158	F	2	13
DGRP_158	F	2	13
DGRP_158	F	2	13
DGRP_158	F	2	13
DGRP_158	F	1	14
DGRP_158	F	1	14
DGRP_158	F	1	14
DGRP_158	F	2	14
DGRP_158	F	2	14
DGRP_158	F	2	14
DGRP_158	F	1	15
DGRP_158	F	2	15
DGRP_158	F	2	15
DGRP_158	F	2	15
DGRP_158	F	2	15
DGRP_158	F	1	16
DGRP_158	F	2	16
DGRP_158	F	2	16
DGRP_158	F	1	19
DGRP_158	F	2	23
DGRP_158	F	2	23
DGRP_158	M	2	7
DGRP_158	M	1	8
DGRP_158	M	1	8
DGRP_158	M	2	8
DGRP_158	M	1	9
DGRP_158	M	1	9
DGRP_158	M	1	9
DGRP_158	M	1	9
DGRP_158	M	1	9
DGRP_158	M	1	9
DGRP_158	M	1	9
DGRP_158	M	1	9
DGRP_158	M	1	9
DGRP_158	M	1	9
DGRP_158	M	1	9
DGRP_158	M	1	9
DGRP_158	M	2	9
DGRP_158	M	2	9
DGRP_158	M	2	9
DGRP_158	M	1	10
DGRP_158	M	1	10
DGRP_158	M	1	10
DGRP_158	M	1	10
DGRP_158	M	1	10
DGRP_158	M	1	10
DGRP_158	M	1	10
DGRP_158	M	1	10
DGRP_158	M	1	10
DGRP_158	M	1	10
DGRP_158	M	1	10
DGRP_158	M	1	10
DGRP_158	M	2	10
DGRP_158	M	2	10
DGRP_158	M	2	10
DGRP_158	M	2	10
DGRP_158	M	2	10
DGRP_158	M	1	11
DGRP_158	M	1	11
DGRP_158	M	1	11
DGRP_158	M	1	11
DGRP_158	M	1	11
DGRP_158	M	1	11
DGRP_158	M	2	11
DGRP_158	M	2	11
DGRP_158	M	2	11
DGRP_158	M	2	11
DGRP_158	M	2	11
DGRP_158	M	2	11
DGRP_158	M	2	11
DGRP_158	M	2	11
DGRP_158	M	2	11
DGRP_158	M	2	11
DGRP_158	M	2	11
DGRP_158	M	1	12
DGRP_158	M	1	12
DGRP_158	M	1	12
DGRP_158	M	1	12
DGRP_158	M	2	12
DGRP_158	M	2	12
DGRP_158	M	2	12
DGRP_158	M	2	12
DGRP_158	M	2	12
DGRP_158	M	2	12
DGRP_158	M	2	12
DGRP_158	M	2	12
DGRP_158	M	2	12
DGRP_158	M	2	12
DGRP_158	M	2	12
DGRP_158	M	2	12
DGRP_158	M	1	13
DGRP_158	M	1	13
DGRP_158	M	1	13
DGRP_158	M	1	13
DGRP_158	M	1	13
DGRP_158	M	2	13
DGRP_158	M	2	13
DGRP_158	M	2	13
DGRP_158	M	2	13
DGRP_158	M	2	13
DGRP_158	M	2	13
DGRP_158	M	2	13
DGRP_158	M	1	14
DGRP_158	M	1	14
DGRP_158	M	1	14
DGRP_158	M	1	14
DGRP_158	M	1	14
DGRP_158	M	2	14
DGRP_158	M	2	14
DGRP_158	M	2	14
DGRP_158	M	2	14
DGRP_158	M	2	15
DGRP_158	M	2	15
DGRP_158	M	2	15
DGRP_158	M	1	16
DGRP_158	M	1	16
DGRP_158	M	2	16
DGRP_161	F	1	9
DGRP_161	F	1	9
DGRP_161	F	1	9
DGRP_161	F	1	9
DGRP_161	F	1	9
DGRP_161	F	1	10
DGRP_161	F	1	10
DGRP_161	F	1	11
DGRP_161	F	1	11
DGRP_161	F	1	12
DGRP_161	F	1	12
DGRP_161	F	1	13
DGRP_161	F	1	13
DGRP_161	F	1	13
DGRP_161	F	1	15
DGRP_161	F	1	15
DGRP_161	F	2	15
DGRP_161	F	1	16
DGRP_161	F	2	16
DGRP_161	F	2	16
DGRP_161	F	2	16
DGRP_161	F	1	17
DGRP_161	F	2	17
DGRP_161	F	2	17
DGRP_161	F	1	18
DGRP_161	F	1	18
DGRP_161	F	1	19
DGRP_161	F	1	19
DGRP_161	F	1	19
DGRP_161	F	1	20
DGRP_161	F	1	20
DGRP_161	F	1	20
DGRP_161	F	2	20
DGRP_161	F	2	20
DGRP_161	F	1	21
DGRP_161	F	2	22
DGRP_161	F	1	23
DGRP_161	F	1	23
DGRP_161	F	1	23
DGRP_161	F	1	23
DGRP_161	F	2	23
DGRP_161	F	1	24
DGRP_161	F	1	25
DGRP_161	F	2	25
DGRP_161	F	1	26
DGRP_161	F	1	27
DGRP_161	F	2	27
DGRP_161	F	1	28
DGRP_161	F	2	28
DGRP_161	F	2	28
DGRP_161	F	2	28
DGRP_161	F	2	28
DGRP_161	F	2	29
DGRP_161	F	2	29
DGRP_161	F	2	29
DGRP_161	F	1	30
DGRP_161	F	1	30
DGRP_161	F	2	30
DGRP_161	F	1	31
DGRP_161	F	2	31
DGRP_161	F	2	31
DGRP_161	F	2	31
DGRP_161	F	2	31
[truncated: 33,480 more rows]

## Sheet: B. Line means
DGRP Line	Females	Males
DGRP_21	18.9898	18.9895
DGRP_26	15.7158	17.5155
DGRP_28	15.9899	17.16
DGRP_38	16.1753	20.5149
DGRP_41	35.6629	33.9677
DGRP_42	29.0707	29.404
DGRP_45	14.2626	13.9583
DGRP_49	14.8	16.2577
DGRP_57	24.5957	24.1224
DGRP_59	13.7041	18.9348
DGRP_69	9.86957	11.8085
DGRP_73	33.8182	24.7708
DGRP_75	24.0606	23.0729
DGRP_83	18.8974	19.7059
DGRP_85	10.4713	13.6145
DGRP_88	22.8646	24.7959
DGRP_91	13.3871	13.1146
DGRP_93	12.4348	15.3404
DGRP_101	20.6392	21.4444
DGRP_105	17.1875	15
DGRP_109	14.9362	16.1837
DGRP_129	19.551	20.2887
DGRP_136	16.6162	17.7172
DGRP_138	18.4021	18.6531
DGRP_142	11.7653	12.5484
DGRP_149	17.0808	15.2371
DGRP_153	15.2626	17.9688
DGRP_158	11.9495	11.3542
DGRP_161	26.8041	26.4455
DGRP_176	29.1979	29.4368
DGRP_177	24.7976	20.8542
DGRP_181	26.5288	24.7922
DGRP_189	22.7255	18.9898
DGRP_195	13.9091	14.5729
DGRP_208	14.6	15.7857
DGRP_217	13.6837	12.6042
DGRP_223	20.7188	15.8876
DGRP_227	17.098	17.0882
DGRP_228	12.4388	14.5408
DGRP_229	13.6667	15.1845
DGRP_233	11.798	15.8021
DGRP_235	21.3627	18.9406
DGRP_237	16.1176	19.1649
DGRP_239	26.8515	20.2604
DGRP_256	17.0825	19.1111
DGRP_280	14.5155	14.8021
DGRP_287	12.88	15.4021
DGRP_301	15.482	14.8276
DGRP_303	18.6383	14.75
DGRP_304	15.0146	14.7241
DGRP_306	14.9381	17.9368
DGRP_307	12.828	11.5833
DGRP_309	9.87129	10.78
DGRP_310	19.2211	15.9903
DGRP_313	24.9583	25.4787
DGRP_315	13.9691	14.2718
DGRP_318	17.1429	16.4021
DGRP_319	13.5158	15.7245
DGRP_324	18.5155	20.4848
DGRP_325	14.93	14.56
DGRP_332	14.2136	15.596
DGRP_335	15.051	18.3608
DGRP_336	22.6373	15.5258
DGRP_338	11.1562	13.044
DGRP_340	8.53933	10.0521
DGRP_350	12.9895	12.5347
DGRP_352	11.8571	12.0729
DGRP_356	8.58	9.51485
DGRP_357	13.9	15
DGRP_358	11.8673	12.9286
DGRP_359	13.02	13.2907
DGRP_360	9.2551	9.04082
DGRP_361	16.3131	13.7339
DGRP_362	14.56	17.3125
DGRP_365	11.4375	11.6224
DGRP_367	12.31	14.6354
DGRP_370	17.1667	15.7938
DGRP_371	14.7767	15.4082
DGRP_373	13.6842	14.0102
DGRP_374	15.604	16.3636
DGRP_375	13.8283	13.1327
DGRP_377	25.37	33.219
DGRP_379	14.7253	14.7053
DGRP_380	13.9897	11.9898
DGRP_381	15.8077	16.7708
DGRP_382	12.7551	13.7549
DGRP_383	13.6214	13.18
DGRP_385	13.505	17.1809
DGRP_386	13.949	14.65
DGRP_391	12.74	13.9789
DGRP_392	18.6162	19.5408
DGRP_399	15.8265	14.5758
DGRP_409	12.4062	16.5109
DGRP_426	11.7475	12.4583
DGRP_427	9.54545	11.5789
DGRP_437	19.0404	23.9286
DGRP_440	10.5625	12.6495
DGRP_441	10.2121	11.2245
DGRP_443	12.6263	13.1979
DGRP_461	17	12.65
DGRP_486	12.1919	11.4242
DGRP_491	11.932	11.495
DGRP_492	10.2848	10.7712
DGRP_502	11.819	12.6471
DGRP_508	29.2133	23.5714
DGRP_509	22.46	16.0928
DGRP_517	18.8571	14.0417
DGRP_531	16.5631	17.26
DGRP_535	11.8687	12.2059
DGRP_555	8.79167	10.3542
DGRP_563	11.2021	12.2804
DGRP_584	12.6907	13.5914
DGRP_589	23.717	22.0458
DGRP_595	12.3495	13.8922
DGRP_639	22.7629	24.3548
DGRP_642	16.73	16.3776
DGRP_646	22.59	22.5306
DGRP_703	21.375	21.2929
DGRP_705	24	18.8163
DGRP_707	18.7391	23
DGRP_712	14.7647	14.8953
DGRP_714	16.2574	16.3684
DGRP_716	16.102	14.8571
DGRP_721	17.663	17.3315
DGRP_727	29.6211	37.0792
DGRP_730	13.8283	17.5098
DGRP_732	14.4845	17
DGRP_737	13.9895	12.5918
DGRP_738	14.49	21.0204
DGRP_748	14.6019	18.8969
DGRP_757	16.0685	16.4485
DGRP_761	15.297	17.1961
DGRP_765	17.6939	15.3571
DGRP_774	13.6947	13.268
DGRP_776	21.2056	20.7033
DGRP_783	15.5769	16.69
DGRP_786	18.2308	17.8172
DGRP_787	23.8155	15.4286
DGRP_790	28.1961	27.77
DGRP_796	20.6337	19.1176
DGRP_799	21.24	23.5714
DGRP_801	14.3627	15.8889
DGRP_802	12.0583	14.03
DGRP_804	24.2843	23.5625
DGRP_805	14.6667	13.381
DGRP_808	13.2115	20.62
DGRP_810	10.7353	11.6505
DGRP_812	19.5	25.73
DGRP_818	26.4286	15.58
DGRP_819	12.8431	13.8969
DGRP_820	14.5816	12.0722
DGRP_821	29.2151	30.2222
DGRP_822	20.2143	19.76
DGRP_832	17.0297	20.0891
DGRP_837	19.12	21.2718
DGRP_843	25.8333	27.36
DGRP_849	14.3107	12.7549
DGRP_850	21.8	20.2885
DGRP_852	13.3958	13.2959
DGRP_853	15.4455	18.08
DGRP_855	20.2376	23.2967
DGRP_857	12.0956	14.9737
DGRP_859	13.7097	14.6531
DGRP_861	36.4902	36.8725
DGRP_882	35.1553	32.0792
DGRP_884	26.0417	22.9314
DGRP_887	16.3673	12.78
DGRP_890	20.62	19.53
DGRP_892	25.0316	24.1264
DGRP_894	15.0291	15.0196
DGRP_897	37.3838	27.1569
DGRP_900	33.1887	23.5152
DGRP_907	22.6947	25.3301
DGRP_908	21.396	26.451
DGRP_911	13.3505	14.466
DGRP_913	13.6176	17.7604
