# Supplementary material for: Accounting for Genetic Architecture Improves Sequence Based Genomic Prediction for a Drosophila Fitness Trait
Source: PLoS One. 2015 May 7;10(5):e0126880. doi: 10.1371/journal.pone.0126880 (PMC4423967; doi:10.1371/journal.pone.0126880)
Supplement: S3 Table — (XLSX) [file pone.0126880.s004.xlsx]

## Sheet: Table S2
Analysis	Variant ID	Reference allele	Minor Allele	Major Allele	Minor Allele Count	Major Allele Count	MinorAllele Frequency (MAF)	P-value	Effect Size ([Major - Minor]/2)	Primary Gene annotation (FBgn ID|Gene symbol|Site class|Distance to gene)	Secondary Gene annotation (FBgn ID|Gene symbol|Site class|Distance to gene)	Secondary Gene annotation (FBgn ID|Gene symbol|Site class|Distance to gene)
Females	2L_3753356_SNP	G	A	G	9	161	0.05294	2.86164e-10	-5.963	FBgn0031568|CG10019|UTR_3_PRIME|0
	2L_4588764_SNP	C	T	C	35	129	0.2134	1.65175e-08	-2.867	FBgn0053196|dp|INTRON|0
	X_18394766_SNP	G	C	G	45	126	0.2632	2.50447e-08	-2.581	FBgn0030931|Rad51D|NON_SYNONYMOUS_CODING|0	FBgn0010194|Wnt5|DOWNSTREAM|823	FBgn0030930|GalNAc-T2|UPSTREAM|864
	2L_17980009_SNP	G	A	G	35	124	0.2201	1.33144e-07	-2.767	FBgn0023096|btv|SYNONYMOUS_CODING|0
	2L_17980099_SNP	A	A	T	65	94	0.4088	5.03283e-07	-2.329	FBgn0023096|btv|SYNONYMOUS_CODING|0
	2L_4591755_SNP	C	A	C	42	120	0.2593	9.40112e-07	-2.419	FBgn0053196|dp|START_GAINED|0
	2R_8652084_SNP	C	A	C	11	162	0.06358	9.81602e-07	-4.469	FBgn0033774|CG12374|DOWNSTREAM|754
	2L_4513330_SNP	T	A	T	19	152	0.1111	1.13531e-06	-3.301	FBgn0053196|dp|INTRON|0
	2L_4592087_SNP	C	A	C	17	154	0.09942	1.15905e-06	-3.417	FBgn0053196|dp|INTRON|0
	2L_17980024_SNP	T	C	T	38	125	0.2331	1.64456e-06	-2.469	FBgn0023096|btv|SYNONYMOUS_CODING|0
	2L_17976994_SNP	T	T	G	65	98	0.3988	1.69199e-06	-2.183	FBgn0023096|btv|NON_SYNONYMOUS_CODING|0
	3L_3591716_SNP	G	A	G	9	165	0.05172	1.94054e-06	-4.643	FBgn0005640|Eip63E|INTRON|0
	2L_17979751_SNP	C	T	C	78	85	0.4785	1.99199e-06	2.16	FBgn0023096|btv|NON_SYNONYMOUS_CODING|0
	2L_20603455_DEL	ACTTCTTTAA	A	ACTTCTTTAA	17	133	0.1133	1.9922e-06	-3.73	FBgn0051677|CG31677|DOWNSTREAM|79
	X_5009284_SNP	A	G	A	11	164	0.06286	2.14152e-06	-3.996	FBgn0086911|rg|INTRON|0
	3L_23835700_SNP	G	C	G	21	141	0.1296	2.56867e-06	-2.995	FBgn0058470|CG40470|INTRON|0
	3L_8365377_SNP	T	C	T	16	145	0.09938	2.63287e-06	-3.576	FBgn0001253|ImpE1|UPSTREAM|128
	2L_9651208_SNP	T	C	T	12	162	0.06897	2.64357e-06	-3.987	FBgn0032136|Apoltp|SYNONYMOUS_CODING|0
	X_18394812_SNP	T	C	T	53	119	0.3081	2.65567e-06	-2.143	FBgn0030931|Rad51D|SYNONYMOUS_CODING|0	FBgn0010194|Wnt5|DOWNSTREAM|777	FBgn0030930|GalNAc-T2|UPSTREAM|910
	2R_5019214_SNP	C	A	C	11	158	0.06509	2.80532e-06	-4.044	FBgn0027561|CG18659|UTR_5_PRIME|0	FBgn0033382|Hydr1|UPSTREAM|771
	X_20221129_SNP	C	A	C	9	165	0.05172	2.81594e-06	-4.461	More than 1000bp away from known genes
	X_20221103_SNP	T	A	T	9	166	0.05143	3.1475e-06	-4.437	More than 1000bp away from known genes
	X_20223437_SNP	T	G	T	10	164	0.05747	3.15954e-06	-4.218	More than 1000bp away from known genes
	3L_23237512_SNP	G	A	G	19	149	0.1131	3.17785e-06	-3.13	FBgn0037212|nAcRalpha-80B|INTRON|0
	2L_5814084_SNP	C	T	C	28	138	0.1687	3.31175e-06	-2.855	More than 1000bp away from known genes
	3L_23237901_SNP	A	G	A	20	149	0.1183	3.43119e-06	-2.983	FBgn0037212|nAcRalpha-80B|INTRON|0
	2L_16965950_SNP	G	A	G	9	166	0.05143	3.47749e-06	-4.691	More than 1000bp away from known genes
	3R_16400313_SNP	C	A	C	36	134	0.2118	3.50398e-06	-2.308	FBgn0083039|snoRNA:Psi18S-301|UPSTREAM|315	FBgn0038805|TFAM|DOWNSTREAM|654
	2L_4796633_SNP	T	C	T	13	162	0.07429	4.028e-06	-3.682	FBgn0031629|Clect27|UTR_3_PRIME|0	FBgn0031628|CG3294|DOWNSTREAM|52
	2L_18405120_SNP	C	A	C	9	162	0.05263	4.05933e-06	-4.575	More than 1000bp away from known genes
	3R_9058799_SNP	G	A	G	23	139	0.142	4.33284e-06	-2.814	FBgn0000024|Ace|SYNONYMOUS_CODING|0
	2L_4597953_INS	C	AA	C	33	129	0.2037	4.85501e-06	-2.621	More than 1000bp away from known genes
	2R_19887853_SNP	G	C	G	18	156	0.1034	5.0382e-06	-3.112	FBgn0053519|Unc-89|INTRON|0
	2R_19887870_SNP	G	A	G	18	156	0.1034	5.0382e-06	-3.112	FBgn0053519|Unc-89|INTRON|0
	3L_23236732_SNP	G	A	G	19	149	0.1131	5.17373e-06	-3.043	FBgn0037212|nAcRalpha-80B|INTRON|0
	3L_7153176_SNP	T	C	T	13	156	0.07692	5.28488e-06	-3.922	FBgn0265296|Dscam2|DOWNSTREAM|228
	3L_23234150_SNP	A	C	A	19	150	0.1124	5.45037e-06	-3.049	FBgn0037212|nAcRalpha-80B|INTRON|0
	2R_2424284_SNP	T	C	T	9	165	0.05172	5.45596e-06	-4.55	FBgn0086655|jing|INTRON|0
	2R_1134703_SNP	C	T	C	44	114	0.2785	5.47319e-06	-2.312	FBgn0053554|Nipped-A|INTRON|0
	3L_7448524_INS	A	ATGTCAA	A	31	119	0.2067	5.49705e-06	-2.733	FBgn0035785|CG8546|UPSTREAM|724	FBgn0259935|CG42458|DOWNSTREAM|806
	2R_8391705_DEL	TCAGAACCCTTGTTTTGCCTTGGCT	T	TCAGAACCCTTGTTTTGCCTTGGCT	14	139	0.0915	5.5276e-06	-3.596	FBgn0045063|fdl|INTRON|0
	2L_4796206_SNP	G	T	G	10	162	0.05814	5.67706e-06	-4.074	FBgn0031628|CG3294|NON_SYNONYMOUS_CODING|0	FBgn0031629|Clect27|DOWNSTREAM|394
	3L_8365383_SNP	C	T	C	17	144	0.1056	5.72869e-06	-3.332	FBgn0001253|ImpE1|UPSTREAM|122
	3L_23243874_SNP	A	T	A	20	147	0.1198	5.74281e-06	-3.027	FBgn0037212|nAcRalpha-80B|INTRON|0
	2R_14565618_DEL	GC	G	GC	45	97	0.3169	5.76257e-06	-2.187	FBgn0034374|CG15086|DOWNSTREAM|566
	3L_21258065_INS	A	A	AA	19	128	0.1293	5.79377e-06	-3.025	FBgn0004865|Eip78C|UTR_3_PRIME|0
	3R_18192318_SNP	C	G	C	29	131	0.1812	5.82398e-06	-2.84	FBgn0038951|CG5380|SYNONYMOUS_CODING|0	FBgn0038950|CG5382|UPSTREAM|613	FBgn0003178|PyK|UPSTREAM|940
	X_20221788_SNP	T	C	T	10	165	0.05714	5.89561e-06	-4.12	More than 1000bp away from known genes
	2R_3630339_SNP	G	A	G	12	134	0.08219	5.90985e-06	-3.951	FBgn0050497|CG30497|INTRON|0
	2L_5814166_SNP	C	A	C	30	137	0.1796	6.22652e-06	-2.746	More than 1000bp away from known genes
	2L_3753416_SNP	T	A	T	16	152	0.09524	6.55616e-06	-2.91	FBgn0031568|CG10019|DOWNSTREAM|9
	3R_8209370_SNP	T	T	C	13	159	0.07558	6.94332e-06	-3.776	FBgn0038029|GstD11|INTRON|0	FBgn0038028|CG10035|UPSTREAM|958
	3L_23459456_SNP	T	G	T	23	119	0.162	7.52045e-06	-2.736	More than 1000bp away from known genes
	3R_8901716_INS	T	TT	T	33	110	0.2308	7.5385e-06	-2.531	FBgn0004666|sim|INTRON|0
	3L_23230128_SNP	A	G	A	21	148	0.1243	7.59873e-06	-2.821	FBgn0037212|nAcRalpha-80B|INTRON|0
	2L_17872184_SNP	C	G	C	10	137	0.06803	7.60997e-06	-4.508	FBgn0262018|CadN2|INTRON|0
	2L_9857360_SNP	A	T	A	13	160	0.07514	7.80516e-06	-3.506	FBgn0032151|nAcRalpha-30D|INTRON|0
	2L_15456417_SNP	C	T	C	17	151	0.1012	8.05988e-06	-2.751	More than 1000bp away from known genes
	3R_15151139_SNP	T	T	A	15	148	0.09202	8.18223e-06	-3.729	FBgn0000463|Dl|INTRON|0
	2R_8328238_SNP	T	C	T	57	107	0.3476	8.26024e-06	-1.827	FBgn0050334|CG30334|UTR_3_PRIME|0	FBgn0033739|Dyb|INTRON|0
	3L_12890223_SNP	T	C	T	26	143	0.1538	8.33212e-06	-2.714	More than 1000bp away from known genes
	3L_6439881_DEL	GTGG	G	GTGG	10	162	0.05814	8.63644e-06	-3.716	FBgn0261801|CG42747|INTRON|0
	X_20219724_SNP	A	T	A	11	160	0.06433	9.08425e-06	-3.801	More than 1000bp away from known genes
	2L_16361554_SNP	C	T	C	28	142	0.1647	9.09837e-06	-2.709	More than 1000bp away from known genes
	2L_4587436_SNP	C	A	C	57	111	0.3393	9.31271e-06	-2.116	FBgn0053196|dp|INTRON|0
	3L_10282833_SNP	C	C	G	74	86	0.4625	9.42604e-06	2.016	More than 1000bp away from known genes
	2L_2859460_DEL	AC	A	AC	10	152	0.06173	9.45824e-06	-4.354	FBgn0031474|CG2991|INTRON|0
	X_16140338_SNP	T	C	T	48	120	0.2857	9.65246e-06	-2.063	More than 1000bp away from known genes
Males	2L_4513330_SNP	T	A	T	19	152	0.1111	3.40457e-10	-3.86	FBgn0053196|dp|INTRON|0
	3L_12837093_SNP	A	T	A	12	155	0.07186	1.4882e-07	-4.042	FBgn0036317|CG10948|DOWNSTREAM|261	FBgn0036316|CG10960|UPSTREAM|887
	3L_12837138_SNP	C	A	C	12	154	0.07229	1.84347e-07	-4.015	FBgn0036317|CG10948|DOWNSTREAM|216	FBgn0036316|CG10960|UPSTREAM|932
	3L_12836994_SNP	A	T	A	12	160	0.06977	1.95927e-07	-4.002	FBgn0036317|CG10948|DOWNSTREAM|360	FBgn0036316|CG10960|UPSTREAM|788
	3L_12836907_SNP	T	C	T	10	164	0.05747	3.9901e-07	-4.251	FBgn0036317|CG10948|DOWNSTREAM|447	FBgn0036316|CG10960|UPSTREAM|701
	3L_10345760_SNP	C	A	C	12	145	0.07643	5.42615e-07	-3.878	FBgn0265415|CR44327|INTRON|0
	2L_4513415_SNP	G	T	G	35	137	0.2035	6.08237e-07	-2.435	FBgn0053196|dp|INTRON|0
	3L_3533304_SNP	C	T	C	42	125	0.2515	6.35386e-07	-2.289	FBgn0005640|Eip63E|INTRON|0
	3L_669526_SNP	T	G	T	12	155	0.07186	8.1912e-07	-3.811	More than 1000bp away from known genes
	X_18394766_SNP	G	C	G	45	126	0.2632	8.32065e-07	-2.207	FBgn0030931|Rad51D|NON_SYNONYMOUS_CODING|0	FBgn0010194|Wnt5|DOWNSTREAM|823	FBgn0030930|GalNAc-T2|UPSTREAM|864
	3L_12837095_INS	T	TAATGTT	T	11	156	0.06587	1.04889e-06	-3.931	FBgn0036317|CG10948|DOWNSTREAM|258	FBgn0036316|CG10960|UPSTREAM|890
	2L_11045244_SNP	C	C	A	11	161	0.06395	1.08853e-06	-3.922	FBgn0032330|Samuel|INTRON|0
	3L_2626748_SNP	C	T	C	16	155	0.09357	1.09267e-06	-3.304	FBgn0011828|Pxn|INTRON|0
	2L_4509867_SNP	A	G	A	22	150	0.1279	1.15164e-06	-2.867	FBgn0053196|dp|INTRON|0
	2L_20603455_DEL	ACTTCTTTAA	A	ACTTCTTTAA	17	133	0.1133	1.1773e-06	-3.232	FBgn0051677|CG31677|DOWNSTREAM|79
	3L_12837074_INS	T	AATGTA	T	11	152	0.06748	1.38816e-06	-3.893	FBgn0036317|CG10948|DOWNSTREAM|280	FBgn0036316|CG10960|UPSTREAM|868
	2L_3753356_SNP	G	A	G	9	161	0.05294	1.44871e-06	-4.263	FBgn0031568|CG10019|UTR_3_PRIME|0
	3L_10344333_SNP	A	T	A	12	161	0.06936	1.49472e-06	-3.72	FBgn0265415|CR44327|INTRON|0
	X_12717281_DEL	TTGCCTTATTGCTTTCGCTTGTTTT	T	TTGCCTTATTGCTTTCGCTTGTTTT	23	135	0.1456	1.85204e-06	-2.781	FBgn0259171|Pde9|INTRON|0
	3L_12837097_SNP	C	G	C	11	155	0.06627	1.87046e-06	-3.845	FBgn0036317|CG10948|DOWNSTREAM|257	FBgn0036316|CG10960|UPSTREAM|891
	2R_5019214_SNP	C	A	C	11	158	0.06509	2.09221e-06	-3.826	FBgn0027561|CG18659|UTR_5_PRIME|0	FBgn0033382|Hydr1|UPSTREAM|771
	3L_12837043_SNP	C	G	C	11	153	0.06707	2.14359e-06	-3.826	FBgn0036317|CG10948|DOWNSTREAM|311	FBgn0036316|CG10960|UPSTREAM|837
	2L_12155772_SNP	G	A	G	32	133	0.1939	2.15483e-06	-2.413	FBgn0051760|CG31760|INTRON|0
	X_12675868_SNP	G	A	G	23	148	0.1345	2.25015e-06	-2.742	FBgn0052647|CG32647|INTRON|0
	X_8835931_SNP	A	T	A	13	161	0.07471	2.33497e-06	-3.522	FBgn0261549|rdgA|INTRON|0
	2R_5974807_SNP	T	C	T	33	131	0.2012	2.44821e-06	-2.374	FBgn0033484|CG2269|INTRON|0	FBgn0028560|sut4|UPSTREAM|175
	3L_23237512_SNP	G	A	G	19	149	0.1131	2.52229e-06	-2.966	FBgn0037212|nAcRalpha-80B|INTRON|0
	3L_6387950_SNP	C	G	C	16	158	0.09195	2.89859e-06	-3.176	More than 1000bp away from known genes
	3R_5144752_SNP	T	C	T	34	129	0.2086	2.96404e-06	-2.332	FBgn0037676|CG8861|INTRON|0
	2L_4520411_SNP	T	C	T	15	160	0.08571	3.00558e-06	-3.264	FBgn0053196|dp|INTRON|0
	2L_4524885_SNP	C	T	C	11	161	0.06395	3.09134e-06	-3.763	FBgn0053196|dp|INTRON|0
	3L_10346146_SNP	T	C	T	9	160	0.05325	3.13954e-06	-4.134	FBgn0265415|CR44327|INTRON|0
	3R_18192318_SNP	C	G	C	29	131	0.1812	3.22972e-06	-2.473	FBgn0038951|CG5380|SYNONYMOUS_CODING|0	FBgn0038950|CG5382|UPSTREAM|613	FBgn0003178|PyK|UPSTREAM|940
	2L_4520598_SNP	A	G	A	14	160	0.08046	3.34759e-06	-3.354	FBgn0053196|dp|INTRON|0
	2L_12211278_SNP	T	C	T	12	158	0.07059	3.54265e-06	-3.595	FBgn0000114|aret|INTRON|0
	2R_17834431_SNP	T	C	T	73	92	0.4424	3.55721e-06	1.882	FBgn0085397|Fili|DOWNSTREAM|667
	2R_12515192_DEL	TGGCTCTTGCGAGCC	T	TGGCTCTTGCGAGCC	11	136	0.07483	3.65486e-06	-3.759	FBgn0040505|Alk|UTR_3_PRIME|0
	2R_8986997_SNP	A	T	A	10	164	0.05747	3.76723e-06	-3.901	More than 1000bp away from known genes
	3L_23243874_SNP	A	T	A	20	147	0.1198	3.92963e-06	-2.849	FBgn0037212|nAcRalpha-80B|INTRON|0
	3R_17725787_SNP	C	A	C	10	161	0.05848	4.44976e-06	-3.875	FBgn0038917|CG6678|INTRON|0
	3L_23230572_SNP	G	T	G	20	148	0.119	4.86224e-06	-2.822	FBgn0037212|nAcRalpha-80B|INTRON|0
	2L_18216654_SNP	C	T	C	10	161	0.05848	4.953e-06	-3.857	FBgn0261804|CG42750|INTRON|0
	3L_23234150_SNP	A	C	A	19	150	0.1124	4.98523e-06	-2.881	FBgn0037212|nAcRalpha-80B|INTRON|0
	2L_7363777_SNP	A	T	A	19	138	0.121	5.08464e-06	-2.893	FBgn0031903|Wnt10|UPSTREAM|733
	3L_837693_SNP	A	A	C	70	99	0.4142	5.5856e-06	-1.839	FBgn0035164|CG13901|INTRON|0	FBgn0035165|CG13887|UPSTREAM|168	FBgn0260756|CG42554|DOWNSTREAM|923
	3L_10345762_SNP	A	C	A	16	140	0.1026	6.16233e-06	-3.094	FBgn0265415|CR44327|INTRON|0
	3L_23229879_SNP	T	C	T	21	148	0.1243	6.19931e-06	-2.733	FBgn0037212|nAcRalpha-80B|INTRON|0
	X_13994777_INS	T	TAT	T	18	132	0.12	6.21418e-06	-2.945	More than 1000bp away from known genes
	3L_23237543_SNP	C	A	C	19	148	0.1138	6.35798e-06	-2.853	FBgn0037212|nAcRalpha-80B|INTRON|0
	3L_23236732_SNP	G	A	G	19	149	0.1131	6.69816e-06	-2.845	FBgn0037212|nAcRalpha-80B|INTRON|0
	3L_23237901_SNP	A	G	A	20	149	0.1183	6.78588e-06	-2.78	FBgn0037212|nAcRalpha-80B|INTRON|0
	3L_21258065_INS	A	A	AA	19	128	0.1293	6.8746e-06	-2.868	FBgn0004865|Eip78C|UTR_3_PRIME|0
	2R_6326138_SNP	A	G	A	10	163	0.0578	6.97613e-06	-3.798	FBgn0001122|G-oalpha47A|INTRON|0
	3L_12837741_SNP	T	C	T	11	164	0.06286	7.12527e-06	-3.628	FBgn0036317|CG10948|UTR_3_PRIME|0
	2L_2859460_DEL	AC	A	AC	10	152	0.06173	7.25789e-06	-3.8	FBgn0031474|CG2991|INTRON|0
	3L_23234309_SNP	A	T	A	19	150	0.1124	7.40497e-06	-2.832	FBgn0037212|nAcRalpha-80B|INTRON|0
	2L_18206084_SNP	T	C	T	9	162	0.05263	7.46853e-06	-3.981	FBgn0261804|CG42750|INTRON|0
	2L_5759723_SNP	C	A	C	27	135	0.1667	8.0889e-06	-2.442	FBgn0031736|CG11030|SYNONYMOUS_CODING|0
	3L_23462529_SNP	C	T	C	8	152	0.05	8.13193e-06	-4.2	More than 1000bp away from known genes
	2L_17980009_SNP	G	A	G	35	124	0.2201	8.53259e-06	-2.211	FBgn0023096|btv|SYNONYMOUS_CODING|0
	2L_1829873_SNP	C	A	C	11	163	0.06322	8.90922e-06	-3.592	More than 1000bp away from known genes
	3L_5059931_INS	G	GGTCACTCA	G	10	162	0.05814	8.97514e-06	-3.756	FBgn0005775|Con|INTRON|0
	3L_5059975_INS	T	GAGA	T	10	162	0.05814	8.97514e-06	-3.756	FBgn0005775|Con|INTRON|0
	3L_5059977_DEL	ATATTT	A	ATATTT	10	162	0.05814	8.97514e-06	-3.756	FBgn0005775|Con|INTRON|0
	X_19602586_SNP	G	A	G	11	160	0.06433	9.00964e-06	-3.592	FBgn0040089|meso18E|SYNONYMOUS_CODING|0
	3L_23459456_SNP	T	G	T	23	119	0.162	9.47125e-06	-2.619	More than 1000bp away from known genes
	3L_6584966_SNP	G	A	G	12	160	0.06977	9.57193e-06	-3.44	FBgn0042185|CG18769|UTR_3_PRIME|0
	3L_10345055_SNP	T	C	T	13	160	0.07514	9.99884e-06	-3.308	FBgn0265415|CR44327|INTRON|0
