# Supplementary material for: Accounting for Genetic Architecture Improves Sequence Based Genomic Prediction for a Drosophila Fitness Trait
Source: PLoS One. 2015 May 7;10(5):e0126880. doi: 10.1371/journal.pone.0126880 (PMC4423967; doi:10.1371/journal.pone.0126880)
Supplement: S5 Table — (XLSX) [file pone.0126880.s006.xlsx]

## Sheet: Table S4
Analysis	Variant	Median P-value in 176 LOOCV iterations	Number of occurrences in top 100 variants	Gene annotation (FBgn ID|Gene symbol|Site class|Distance to gene)
Females	2L_3753356_SNP	3.47278e-10	176	FBgn0031568|CG10019|UTR_3_PRIME|0
	2L_4588764_SNP	1.83943e-08	176	FBgn0053196|dp|INTRON|0
	X_18394766_SNP	2.83178e-08	176	FBgn0030931|Rad51D|NON_SYNONYMOUS_CODING|0;FBgn0010194|Wnt5|DOWNSTREAM|823;FBgn0030930|GalNAc-T2|UPSTREAM|864
	2L_17980009_SNP	1.30453e-07	176	FBgn0023096|btv|SYNONYMOUS_CODING|0
	2L_17980099_SNP	4.76649e-07	176	FBgn0023096|btv|SYNONYMOUS_CODING|0
	2L_4591755_SNP	1.17653e-06	176	FBgn0053196|dp|START_GAINED|0
	2L_17979751_SNP	1.57828e-06	176	FBgn0023096|btv|NON_SYNONYMOUS_CODING|0
	2L_17980024_SNP	1.59795e-06	176	FBgn0023096|btv|SYNONYMOUS_CODING|0
	2L_17976994_SNP	1.75303e-06	176	FBgn0023096|btv|NON_SYNONYMOUS_CODING|0
	2L_5814084_SNP	2.86868e-06	176	Intergenic
	2R_8652084_SNP	1.02431e-06	175	FBgn0033774|CG12374|DOWNSTREAM|754
	2L_20603455_DEL	2.2479e-06	175	FBgn0051677|CG31677|DOWNSTREAM|79
	X_18394812_SNP	3.1995e-06	175	FBgn0030931|Rad51D|SYNONYMOUS_CODING|0;FBgn0010194|Wnt5|DOWNSTREAM|777;FBgn0030930|GalNAc-T2|UPSTREAM|910
	3L_8365377_SNP	2.60089e-06	174	FBgn0001253|ImpE1|UPSTREAM|128
	2L_4513330_SNP	1.18884e-06	173	FBgn0053196|dp|INTRON|0
	3L_3591716_SNP	2.22758e-06	173	FBgn0005640|Eip63E|INTRON|0
	X_5009284_SNP	2.66326e-06	173	FBgn0086911|rg|INTRON|0
	X_20221129_SNP	3.07423e-06	173	Intergenic
	2L_9651208_SNP	3.31888e-06	173	FBgn0032136|Apoltp|SYNONYMOUS_CODING|0
	X_20221103_SNP	3.44033e-06	173	Intergenic
	3R_18192318_SNP	4.90762e-06	173	FBgn0038951|CG5380|SYNONYMOUS_CODING|0;FBgn0038950|CG5382|UPSTREAM|613;FBgn0003178|PyK|UPSTREAM|940
	2L_4592087_SNP	1.40453e-06	172	FBgn0053196|dp|INTRON|0
	3L_23835700_SNP	2.98912e-06	172	FBgn0058470|CG40470|INTRON|0
	X_20223437_SNP	3.47669e-06	172	Intergenic
	2R_5019214_SNP	3.48312e-06	172	FBgn0027561|CG18659|UTR_5_PRIME|0;FBgn0033382|Hydr1|UPSTREAM|771
	3L_23237512_SNP	3.76551e-06	172	FBgn0037212|nAcRalpha-80B|INTRON|0
	2L_16965950_SNP	4.25172e-06	172	Intergenic
	3R_9058799_SNP	4.93321e-06	172	FBgn0000024|Ace|SYNONYMOUS_CODING|0
	2L_5814166_SNP	5.60051e-06	172	Intergenic
	2L_18405120_SNP	4.24807e-06	171	Intergenic
	3L_23237901_SNP	4.27375e-06	171	FBgn0037212|nAcRalpha-80B|INTRON|0
	2L_4796633_SNP	5.40756e-06	171	FBgn0031629|Clect27|UTR_3_PRIME|0;FBgn0031628|CG3294|DOWNSTREAM|52
	3L_8365383_SNP	5.97314e-06	171	FBgn0001253|ImpE1|UPSTREAM|122
	2R_3630339_SNP	6.64416e-06	171	FBgn0050497|CG30497|INTRON|0
	2L_4796206_SNP	7.67524e-06	171	FBgn0031628|CG3294|NON_SYNONYMOUS_CODING|0;FBgn0031629|Clect27|DOWNSTREAM|394
	3R_16400313_SNP	4.23597e-06	170	FBgn0083039|snoRNA:Psi18S-301|UPSTREAM|315;FBgn0038805|TFAM|DOWNSTREAM|654
	2R_2424284_SNP	5.52069e-06	170	FBgn0086655|jing|INTRON|0
	2R_14565618_DEL	6.05558e-06	170	FBgn0034374|CG15086|DOWNSTREAM|566
	3L_21258065_INS	6.09439e-06	170	FBgn0004865|Eip78C|UTR_3_PRIME|0
	2R_19887853_SNP	6.46019e-06	170	FBgn0053519|Unc-89|INTRON|0
	2R_19887870_SNP	6.46019e-06	170	FBgn0053519|Unc-89|INTRON|0
	X_20221788_SNP	6.65158e-06	170	Intergenic
	2L_17872184_SNP	7.54168e-06	170	FBgn0262018|CadN2|INTRON|0
	3R_15151139_SNP	8.93849e-06	170	FBgn0000463|Dl|INTRON|0
	2L_2859460_DEL	9.83064e-06	170	FBgn0031474|CG2991|INTRON|0
	3L_7153176_SNP	5.49511e-06	169	FBgn0265296|Dscam2|DOWNSTREAM|228
	3L_23236732_SNP	6.05111e-06	169	FBgn0037212|nAcRalpha-80B|INTRON|0
	3L_23234150_SNP	6.33112e-06	169	FBgn0037212|nAcRalpha-80B|INTRON|0
	3L_23243874_SNP	6.39091e-06	169	FBgn0037212|nAcRalpha-80B|INTRON|0
	2R_1134703_SNP	6.40968e-06	169	FBgn0053554|Nipped-A|INTRON|0
	3R_8209370_SNP	6.563e-06	169	FBgn0038029|GstD11|INTRON|0;FBgn0038028|CG10035|UPSTREAM|958
	2R_2404830_SNP	1.00579e-05	169	FBgn0086655|jing|INTRON|0
	2R_16361612_SNP	9.94813e-06	168	FBgn0086604|CG12484|INTRON|0
	2R_19876610_SNP	1.18863e-05	168	FBgn0034950|Pask|SYNONYMOUS_CODING|0;FBgn0019948|Phm|UPSTREAM|620
	3L_11649612_SNP	1.20003e-05	168	FBgn0052085|CG32085|INTRON|0;FBgn0262437|mir-274|UPSTREAM|406
	3L_23459456_SNP	7.73492e-06	167	Intergenic
	X_20219724_SNP	8.17767e-06	167	Intergenic
	3R_8901716_INS	8.59422e-06	164	FBgn0004666|sim|INTRON|0
	3L_12890223_SNP	9.30956e-06	164	Intergenic
	2L_16361554_SNP	8.99347e-06	163	Intergenic
	3L_10282833_SNP	1.01869e-05	162	Intergenic
	2L_12188579_SNP	1.29649e-05	162	FBgn0000114|aret|INTRON|0
	3R_15150791_SNP	1.34534e-05	161	FBgn0000463|Dl|INTRON|0
	2L_15456417_SNP	8.16512e-06	157	Intergenic
	2R_11524332_SNP	1.22906e-05	157	FBgn0260429|CG42524|INTRON|0
	2L_9857360_SNP	9.01678e-06	154	FBgn0032151|nAcRalpha-30D|INTRON|0
	2L_3753416_SNP	8.93822e-06	153	FBgn0031568|CG10019|DOWNSTREAM|9
	3L_23230128_SNP	9.74628e-06	153	FBgn0037212|nAcRalpha-80B|INTRON|0
	3L_23230572_SNP	1.3199e-05	152	FBgn0037212|nAcRalpha-80B|INTRON|0
	2R_8328238_SNP	8.78192e-06	149	FBgn0050334|CG30334|UTR_3_PRIME|0;FBgn0033739|Dyb|INTRON|0
	3L_6439881_DEL	1.17021e-05	149	FBgn0261801|CG42747|INTRON|0
	3R_24114432_SNP	1.28047e-05	149	Intergenic
	3L_9566436_SNP	1.18729e-05	147	FBgn0261555|CG42673|INTRON|0
	2L_16205231_SNP	1.36606e-05	147	Intergenic
	X_16140338_SNP	1.04417e-05	145	Intergenic
	2L_4598769_SNP	1.23586e-05	143	Intergenic
	2L_18158120_SNP	1.37951e-05	143	FBgn0032671|CG7200|NON_SYNONYMOUS_CODING|0;FBgn0032670|CG5783|DOWNSTREAM|958
	2L_10480130_SNP	1.31319e-05	142	FBgn0032256|RluA-2|INTRON|0
	X_19733115_SNP	1.42829e-05	141	FBgn0261811|pico|INTRON|0
	3L_23237543_SNP	1.43043e-05	140	FBgn0037212|nAcRalpha-80B|INTRON|0
	X_8835931_SNP	1.47617e-05	139	FBgn0261549|rdgA|INTRON|0
	3L_3533304_SNP	1.32745e-05	137	FBgn0005640|Eip63E|INTRON|0
	X_20025225_SNP	1.36665e-05	135	FBgn0260872|CG42582|UTR_5_PRIME|0
	2L_4599867_SNP	1.47347e-05	131	Intergenic
	2L_4598376_SNP	1.28952e-05	124	Intergenic
	3L_23246094_SNP	1.47586e-05	124	FBgn0037212|nAcRalpha-80B|INTRON|0
	2L_4520598_SNP	1.48356e-05	114	FBgn0053196|dp|INTRON|0
	3L_8379844_SNP	1.55176e-05	102	FBgn0001253|ImpE1|NON_SYNONYMOUS_CODING|0
	2R_20790904_DEL	1.39203e-05	96	FBgn0085434|NaCP60E|INTRON|0;FBgn0066084|RpL41|DOWNSTREAM|35
	2L_2738232_SNP	1.23789e-05	92	FBgn0031449|CG31689|SYNONYMOUS_CODING|0;FBgn0263564|mir-4914|DOWNSTREAM|571
	2L_1213049_SNP	1.41353e-05	69	Intergenic
	2R_10510065_SNP	1.15875e-05	65	FBgn0083123|Uhg5|INTRON|0;FBgn0082926|snoRNA:Me28S-U1848|UPSTREAM|10;FBgn0082939|snoRNA:Me28S-C3227b|DOWNSTREAM|151;FBgn0082950|snoRNA:Me18S-G1952|UPSTREAM|242;FBgn0082940|snoRNA:Me28S-C3227a|DOWNSTREAM|393;FBgn0082952|snoRNA:Me18S-A1061|UPSTREAM|482;FBgn0082951|snoRNA:Me18S-C1366|DOWNSTREAM|679;FBgn0082941|snoRNA:Me28S-A992|UPSTREAM|716;FBgn0082931|snoRNA:Me28S-G2703a|UPSTREAM|957
	2L_4591408_SNP	1.52238e-05	65	FBgn0053196|dp|INTRON|0
	X_3214988_DEL	1.28106e-05	62	FBgn0000479|dnc|INTRON|0
	2R_16437440_SNP	1.24077e-05	60	FBgn0043536|Obp57d|START_GAINED|0;FBgn0034517|Cpr57A|SYNONYMOUS_CODING|0;FBgn0034519|CG18065|DOWNSTREAM|398;FBgn0034518|CG13430|DOWNSTREAM|398
	2L_4597178_DEL	1.24941e-05	55	Intergenic
	3L_6735678_DEL	1.28984e-05	52	FBgn0261934|dikar|INTRON|0
	3L_23231176_SNP	1.34776e-05	50	FBgn0037212|nAcRalpha-80B|INTRON|0
	2R_15383714_SNP	1.25972e-05	49	FBgn0261456|hpo|SYNONYMOUS_CODING|0
	3L_23237145_SNP	1.26992e-05	44	FBgn0037212|nAcRalpha-80B|INTRON|0
	3L_6736715_SNP	1.23306e-05	42	FBgn0261934|dikar|UPSTREAM|451;FBgn0035713|velo|DOWNSTREAM|811
	3L_18346616_SNP	9.90704e-06	39	Intergenic
	3R_8901524_SNP	1.20407e-05	37	FBgn0004666|sim|INTRON|0
	2L_1686774_INS	1.31997e-05	36	FBgn0086758|chinmo|INTRON|0
	3L_6736512_SNP	1.15138e-05	35	FBgn0261934|dikar|UPSTREAM|248
	2R_9524667_SNP	1.14436e-05	33	FBgn0000633|fas|INTRON|0
	3R_17274694_SNP	1.20297e-05	33	Intergenic
	3L_12837093_SNP	9.11238e-06	32	FBgn0036317|CG10948|DOWNSTREAM|261;FBgn0036316|CG10960|UPSTREAM|887
	2L_18206084_SNP	1.35019e-05	32	FBgn0261804|CG42750|INTRON|0
	X_11692616_SNP	1.37013e-05	32	FBgn0000259|CkIIbeta|DOWNSTREAM|659
	X_20221138_SNP	1.39912e-05	31	Intergenic
	2R_1130800_SNP	1.22594e-05	30	FBgn0053554|Nipped-A|INTRON|0
	2L_1153054_SNP	1.26656e-05	30	FBgn0261458|capt|SYNONYMOUS_CODING|0
	3L_8356867_SNP	1.33846e-05	30	Intergenic
	2L_12640103_SNP	9.81126e-06	29	FBgn0032439|Ref2|INTRON|0
	3L_12837138_SNP	1.06358e-05	28	FBgn0036317|CG10948|DOWNSTREAM|216;FBgn0036316|CG10960|UPSTREAM|932
	2R_9738357_SNP	1.27699e-05	28	FBgn0050485|CG30485|NON_SYNONYMOUS_CODING|0
	2L_17251351_SNP	7.12416e-06	27	FBgn0032629|beat-IIIc|INTRON|0
	2L_2272037_SNP	1.23005e-05	26	FBgn0264084|CR43753|EXON|0
	2L_11380152_SNP	1.25934e-05	26	Intergenic
	3R_15151138_SNP	1.2185e-05	25	FBgn0000463|Dl|INTRON|0
	3R_8188827_SNP	1.09846e-05	24	FBgn0038017|CG4115|UTR_3_PRIME|0;FBgn0065094|snmRNA:419|DOWNSTREAM|116;FBgn0038018|Tim17a1|DOWNSTREAM|562
	3L_6736271_SNP	1.16907e-05	24	FBgn0261934|dikar|UPSTREAM|7
	2L_4591911_SNP	1.22153e-05	24	FBgn0053196|dp|INTRON|0
	2R_4863243_SNP	1.35667e-05	24	FBgn0033359|CG8213|INTRON|0
	3L_12836994_SNP	1.20655e-05	23	FBgn0036317|CG10948|DOWNSTREAM|360;FBgn0036316|CG10960|UPSTREAM|788
	2L_1829873_SNP	1.25333e-05	23	Intergenic
	X_18814227_SNP	1.22653e-05	22	Intergenic
	2L_3479655_SNP	1.24982e-05	22	FBgn0261560|Thor|DOWNSTREAM|43
	3L_15041101_SNP	1.27635e-05	21	FBgn0261090|Sytbeta|INTRON|0
	2L_8660462_SNP	1.27675e-05	21	FBgn0011259|Sema-1a|SYNONYMOUS_CODING|0
	2L_11379979_SNP	1.16105e-05	19	Intergenic
	3L_23259232_SNP	1.26014e-05	19	FBgn0037212|nAcRalpha-80B|INTRON|0
	X_17600021_SNP	1.30583e-05	18	FBgn0026192|par-6|UTR_3_PRIME|0
	3L_23254530_SNP	1.25278e-05	17	FBgn0037212|nAcRalpha-80B|INTRON|0
	2L_11380032_SNP	1.31998e-05	17	Intergenic
	3L_23229879_SNP	1.20752e-05	16	FBgn0037212|nAcRalpha-80B|INTRON|0
	2R_11595277_SNP	1.22575e-05	16	Intergenic
	X_20025224_SNP	1.32392e-05	16	FBgn0260872|CG42582|UTR_5_PRIME|0
	2L_2684777_SNP	1.24732e-05	15	FBgn0051690|CG31690|INTRON|0
	3R_22688749_SNP	1.27809e-05	15	FBgn0051072|Lerp|INTRON|0;FBgn0039459|IntS12|UPSTREAM|349
	2R_11520313_SNP	6.54344e-06	13	FBgn0260429|CG42524|INTRON|0
	2L_5529251_SNP	1.20567e-05	13	FBgn0051989|Cap-D3|INTRON|0;FBgn0051915|CG31915|NON_SYNONYMOUS_CODING|0
	X_5709566_SNP	8.01721e-06	12	FBgn0029813|CG15766|SYNONYMOUS_CODING|0
	3L_23247514_SNP	1.07348e-05	12	FBgn0037212|nAcRalpha-80B|INTRON|0
	X_16140339_SNP	1.35572e-05	12	Intergenic
	2L_9702174_SNP	1.09369e-05	11	FBgn0011207|pelo|INTRON|0;FBgn0051710|CG31710|DOWNSTREAM|268
	3L_18361593_SNP	1.23427e-05	11	Intergenic
	2L_4590614_SNP	1.40626e-05	11	FBgn0053196|dp|INTRON|0
	X_6588893_SNP	1.03974e-05	10	FBgn0029893|CG14442|START_GAINED|0
	3R_15150635_SNP	1.09927e-05	10	FBgn0000463|Dl|INTRON|0
	3R_7093401_SNP	1.17539e-05	10	Intergenic
	3R_21353210_SNP	1.27464e-05	10	FBgn0011666|msi|INTRON|0
	3L_10279902_SNP	1.29374e-05	10	Intergenic
	3L_23743542_SNP	1.33809e-05	10	Intergenic
	3L_6729020_SNP	8.63745e-06	9	FBgn0261934|dikar|SYNONYMOUS_CODING|0
	3L_23259233_SNP	9.61714e-06	9	FBgn0037212|nAcRalpha-80B|INTRON|0
	2R_16532916_SNP	9.87148e-06	9	FBgn0034537|DMAP1|INTRON|0;FBgn0034540|Lrt|UPSTREAM|950
	X_20221063_SNP	1.01002e-05	9	Intergenic
	2L_965363_SNP	1.04813e-05	9	Intergenic
	3R_15151177_SNP	1.09616e-05	9	FBgn0000463|Dl|INTRON|0
	3L_12836907_SNP	1.13916e-05	9	FBgn0036317|CG10948|DOWNSTREAM|447;FBgn0036316|CG10960|UPSTREAM|701
	2L_2738000_SNP	1.14454e-05	9	FBgn0031449|CG31689|INTRON|0;FBgn0263564|mir-4914|DOWNSTREAM|339
	X_5080314_SNP	1.2696e-05	9	FBgn0086911|rg|INTRON|0;FBgn0029748|CG15464|UPSTREAM|691
	2R_11525199_SNP	1.29808e-05	9	FBgn0260429|CG42524|INTRON|0
	2L_2685054_SNP	7.8414e-06	8	FBgn0051690|CG31690|INTRON|0
	3L_5868744_DEL	8.47179e-06	8	FBgn0035642|CG18586|DOWNSTREAM|179
	2R_5311138_SNP	9.54056e-06	8	FBgn0033412|CG13955|START_GAINED|0;FBgn0033413|prel|UPSTREAM|454
	3R_15151041_SNP	1.02283e-05	8	FBgn0000463|Dl|INTRON|0
	2L_16866429_SNP	1.22838e-05	8	Intergenic
	X_19247821_DEL	1.26738e-05	8	FBgn0031016|kek5|INTRON|0
	2L_11379587_SNP	1.35723e-05	8	Intergenic
	2R_19959215_SNP	9.6107e-06	7	FBgn0034971|CG3209|INTRON|0
	2R_16082851_SNP	1.02161e-05	7	Intergenic
	3R_10579305_SNP	1.12188e-05	7	FBgn0038258|CG7362|SYNONYMOUS_CODING|0;FBgn0263929|jvl|INTRON|0
	2L_4493803_SNP	1.17496e-05	7	FBgn0053196|dp|INTRON|0
	2L_11380203_SNP	1.32564e-05	7	Intergenic
	2L_8396910_SNP	1.41357e-05	7	FBgn0032039|CG13385|SYNONYMOUS_CODING|0;FBgn0040959|Peritrophin-15a|UPSTREAM|814
	X_19152648_DEL	7.31499e-06	6	FBgn0031006|rictor|INTRON|0
	3L_23234309_SNP	9.57216e-06	6	FBgn0037212|nAcRalpha-80B|INTRON|0
	X_10628293_SNP	9.7724e-06	6	FBgn0052676|CG32676|INTRON|0
	2R_15688883_SNP	1.04384e-05	6	Intergenic
	2L_16609155_SNP	1.07792e-05	6	FBgn0259735|CG42389|INTRON|0;FBgn0032590|CG4631|NON_SYNONYMOUS_CODING|0
	2L_10480232_SNP	1.14384e-05	6	FBgn0032256|RluA-2|INTRON|0
	2R_1041811_SNP	1.22426e-05	6	FBgn0033010|Atf6|DOWNSTREAM|112
	2R_13858312_SNP	1.276e-05	6	Intergenic
	2L_4598054_SNP	1.35014e-05	6	Intergenic
	2L_16610426_SNP	1.39176e-05	6	FBgn0259735|CG42389|INTRON|0;FBgn0032590|CG4631|DOWNSTREAM|389
	2R_13058661_SNP	3.98637e-06	5	Intergenic
	2R_5284551_SNP	5.71542e-06	5	FBgn0028473|CG8801|NON_SYNONYMOUS_CODING|0;FBgn0033408|CG8800|UPSTREAM|840
	3L_10345760_SNP	8.16938e-06	5	FBgn0265415|CR44327|INTRON|0
	2L_18216654_SNP	8.59423e-06	5	FBgn0261804|CG42750|INTRON|0
	2L_4517888_SNP	9.19706e-06	5	FBgn0053196|dp|SYNONYMOUS_CODING|0
	2R_9061044_SNP	9.34732e-06	5	FBgn0053138|AGBE|SYNONYMOUS_CODING|0
	3R_14444436_DEL	9.67624e-06	5	FBgn0263974|qin|INTRON|0;FBgn0038629|CG14304|INTRON|0
	2R_13157643_DEL	1.20778e-05	5	FBgn0261642|mbl|INTRON|0
	2L_17945189_SNP	1.27679e-05	5	Intergenic
	3L_2882606_SNP	1.27761e-05	5	Intergenic
	2R_2002802_SNP	1.32902e-05	5	FBgn0000546|EcR|INTRON|0
	2R_17992459_SNP	6.33216e-06	4	FBgn0034694|CG6613|SYNONYMOUS_CODING|0
	2R_11473093_SNP	8.13359e-06	4	Intergenic
	X_18393961_SNP	8.32652e-06	4	FBgn0030930|GalNAc-T2|UPSTREAM|59;FBgn0030931|Rad51D|UPSTREAM|254
	2L_4493664_SNP	9.88188e-06	4	FBgn0053196|dp|INTRON|0
	2L_4493686_SNP	9.88188e-06	4	FBgn0053196|dp|INTRON|0
	2L_4493752_SNP	9.88188e-06	4	FBgn0053196|dp|INTRON|0
	2L_4493767_SNP	9.88188e-06	4	FBgn0053196|dp|INTRON|0
	2L_11371106_SNP	1.01737e-05	4	FBgn0000287|salr|INTRON|0
	3L_23764440_SNP	1.0194e-05	4	Intergenic
	2L_3479932_SNP	1.06412e-05	4	FBgn0261560|Thor|DOWNSTREAM|320;FBgn0031542|CG15414|DOWNSTREAM|823
	2R_5221282_SNP	1.09017e-05	4	FBgn0033403|CG13739|INTRON|0;FBgn0033405|CG13954|INTRON|0
	2L_10074641_SNP	1.16896e-05	4	FBgn0265002|CG44153|INTRON|0
	3L_23973040_SNP	1.20504e-05	4	FBgn0058470|CG40470|INTRON|0
	X_16447290_SNP	1.24237e-05	4	FBgn0011742|Arp2|INTRON|0
	2R_15383711_SNP	1.30083e-05	4	FBgn0261456|hpo|SYNONYMOUS_CODING|0
	3R_20970805_SNP	1.30099e-05	4	Intergenic
	X_20228228_SNP	1.40145e-05	4	Intergenic
	2R_11525232_SNP	1.53267e-05	4	FBgn0260429|CG42524|INTRON|0
	2R_13937669_SNP	3.7585e-06	3	FBgn0034294|Muc55B|DOWNSTREAM|62;FBgn0034293|CG14495|UPSTREAM|439
	X_19451860_SNP	4.41636e-06	3	FBgn0263514|mir-4966|UPSTREAM|543;FBgn0262338|mir-2499|DOWNSTREAM|724;FBgn0262228|mir-975|UPSTREAM|926
	2L_4794407_SNP	4.87117e-06	3	FBgn0031628|CG3294|UPSTREAM|142;FBgn0031627|CG15630|UPSTREAM|367
	2R_20801424_SNP	6.60613e-06	3	FBgn0085434|NaCP60E|SYNONYMOUS_CODING|0
	2R_19876727_SNP	7.48208e-06	3	FBgn0034950|Pask|SYNONYMOUS_CODING|0;FBgn0019948|Phm|UPSTREAM|737
	X_17282061_SNP	7.56797e-06	3	Intergenic
	2L_10572814_SNP	8.00967e-06	3	FBgn0051721|Trim9|INTRON|0
	3R_5144752_SNP	8.20809e-06	3	FBgn0037676|CG8861|INTRON|0
	2L_15731703_SNP	8.48242e-06	3	FBgn0010382|CycE|INTRON|0
	2L_4520411_SNP	8.70671e-06	3	FBgn0053196|dp|INTRON|0
	2L_5785499_SNP	9.05005e-06	3	FBgn0031738|CG9171|INTRON|0;FBgn0051913|CG31913|DOWNSTREAM|606
	X_19152629_SNP	9.46553e-06	3	FBgn0031006|rictor|INTRON|0
	2R_5401020_SNP	9.59082e-06	3	FBgn0259246|brp|INTRON|0
	3L_23971900_DEL	9.59263e-06	3	FBgn0058470|CG40470|INTRON|0
	X_6776897_SNP	1.03117e-05	3	Intergenic
	2L_15442394_SNP	1.05991e-05	3	Intergenic
	2L_3673700_SNP	1.06913e-05	3	FBgn0085369|CG34340|INTRON|0
	2L_2736573_SNP	1.07939e-05	3	FBgn0031449|CG31689|INTRON|0;FBgn0263564|mir-4914|UPSTREAM|995
	2L_3303821_INS	1.14649e-05	3	FBgn0031518|CG3277|UPSTREAM|278;FBgn0031516|CG9663|UPSTREAM|693
	2L_2736548_SNP	1.16446e-05	3	FBgn0031449|CG31689|INTRON|0
	3L_5617448_SNP	1.17648e-05	3	Intergenic
	3R_24065108_SNP	1.18456e-05	3	FBgn0085383|CG34354|DOWNSTREAM|156
	2R_11765293_SNP	1.24117e-05	3	FBgn0264089|sli|INTRON|0
	X_20920127_SNP	1.28278e-05	3	FBgn0031148|Cbs|UTR_3_PRIME|0;FBgn0031149|CG1518|DOWNSTREAM|864
	2L_18062465_SNP	1.28363e-05	3	FBgn0243486|rdo|SYNONYMOUS_CODING|0
	X_20026185_SNP	1.30979e-05	3	FBgn0260872|CG42582|UPSTREAM|764
	X_3215050_SNP	1.33352e-05	3	FBgn0000479|dnc|INTRON|0
	X_18394913_SNP	1.37459e-05	3	FBgn0030931|Rad51D|SYNONYMOUS_CODING|0;FBgn0010194|Wnt5|DOWNSTREAM|676
	2L_2736549_SNP	1.38897e-05	3	FBgn0031449|CG31689|INTRON|0
	2L_4509867_SNP	1.39977e-05	3	FBgn0053196|dp|INTRON|0
	3L_12837095_INS	1.46429e-05	3	FBgn0036317|CG10948|DOWNSTREAM|258;FBgn0036316|CG10960|UPSTREAM|890
	2L_16878414_SNP	1.51817e-05	3	FBgn0052832|CG32832|DOWNSTREAM|9;FBgn0051781|CR31781|DOWNSTREAM|114
	2L_15302438_SNP	1.53606e-05	3	Intergenic
	3R_17274544_SNP	1.60049e-05	3	Intergenic
	2R_5303704_SNP	2.62814e-06	2	FBgn0041087|wun2|INTRON|0
	2L_17042912_SNP	5.24065e-06	2	FBgn0264346|CR43802|EXON|0
	2L_7665554_SNP	5.50703e-06	2	FBgn0264087|Slob|INTRON|0;FBgn0040299|Myo28B1|UPSTREAM|493
	2L_4794127_SNP	6.25603e-06	2	FBgn0031627|CG15630|UPSTREAM|87;FBgn0031628|CG3294|UPSTREAM|422
	2L_4794128_SNP	6.25603e-06	2	FBgn0031627|CG15630|UPSTREAM|88;FBgn0031628|CG3294|UPSTREAM|421
	3L_10279903_SNP	6.49097e-06	2	Intergenic
	2R_11494640_SNP	8.94911e-06	2	Intergenic
	3R_8093506_SNP	8.97399e-06	2	FBgn0003651|svp|INTRON|0;FBgn0264831|CR44039|UPSTREAM|1000
	2L_7104462_SNP	9.27606e-06	2	FBgn0085407|Pvf3|INTRON|0
	3R_9135979_SNP	9.50074e-06	2	FBgn0052473|CG32473|SYNONYMOUS_CODING|0
	2L_11380311_SNP	1.057e-05	2	Intergenic
	2L_11380075_SNP	1.06876e-05	2	Intergenic
	2L_17042756_INS	1.07186e-05	2	FBgn0264346|CR43802|EXON|0
	2L_18012454_SNP	1.08338e-05	2	FBgn0243486|rdo|UTR_5_PRIME|0;FBgn0032660|elfless|UPSTREAM|979
	2R_17033281_SNP	1.08611e-05	2	FBgn0021872|Xbp1|DOWNSTREAM|26;FBgn0026582|CG9418|UPSTREAM|432
	2L_4794154_SNP	1.09646e-05	2	FBgn0031627|CG15630|UPSTREAM|114;FBgn0031628|CG3294|UPSTREAM|395
	2R_15950475_SNP	1.1017e-05	2	Intergenic
	2R_11492765_SNP	1.11811e-05	2	Intergenic
	3R_7095561_SNP	1.13949e-05	2	FBgn0051386|CR31386|EXON|0
	3L_923236_SNP	1.14271e-05	2	FBgn0264574|Glut1|INTRON|0
	2L_2685316_SNP	1.14288e-05	2	FBgn0051690|CG31690|INTRON|0
	2L_4451296_SNP	1.18383e-05	2	FBgn0031606|CG15439|SYNONYMOUS_CODING|0
	2L_7085305_SNP	1.19648e-05	2	FBgn0031888|Pvf2|UPSTREAM|671
	3R_20672365_SNP	1.21436e-05	2	FBgn0013953|Esp|INTRON|0
	X_20220976_SNP	1.22092e-05	2	Intergenic
	2R_2402940_SNP	1.24276e-05	2	FBgn0086655|jing|INTRON|0
	2R_19878827_SNP	1.26159e-05	2	FBgn0034950|Pask|SYNONYMOUS_CODING|0;FBgn0034951|CG3860|DOWNSTREAM|834
	3R_4101623_DEL	1.26317e-05	2	Intergenic
	X_16448275_SNP	1.2732e-05	2	FBgn0011742|Arp2|UPSTREAM|274;FBgn0011826|Pp2B-14D|DOWNSTREAM|385
	2L_12188611_SNP	1.30723e-05	2	FBgn0000114|aret|INTRON|0
	3R_7095110_SNP	1.34003e-05	2	FBgn0051386|CR31386|DOWNSTREAM|27
	2L_2190774_SNP	1.3804e-05	2	FBgn0264874|CR44065|EXON|0;FBgn0031395|CG10874|SYNONYMOUS_CODING|0
	2L_9926831_SNP	1.38248e-05	2	FBgn0259712|CG42366|INTRON|0
	3R_7296278_SNP	1.38294e-05	2	Intergenic
	2R_1130506_SNP	1.40656e-05	2	FBgn0053554|Nipped-A|INTRON|0
	2L_1213033_SNP	1.41137e-05	2	Intergenic
	2L_10919580_SNP	1.43536e-05	2	FBgn0261871|dpr2|INTRON|0
	2L_7085317_SNP	1.4358e-05	2	FBgn0031888|Pvf2|UPSTREAM|683
	2R_13661549_SNP	1.49044e-05	2	FBgn0250851|CG33981|UTR_3_PRIME|0;FBgn0028741|fab1|UTR_3_PRIME|0
	2R_17275482_SNP	1.50703e-05	2	FBgn0034628|Acox57D-p|SYNONYMOUS_CODING|0
	3L_23257294_SNP	1.60114e-05	2	FBgn0037212|nAcRalpha-80B|INTRON|0
	2L_9825822_SNP	1.61117e-05	2	FBgn0032151|nAcRalpha-30D|INTRON|0
	3R_25421077_DEL	2.18727e-06	1	FBgn0086361|alph|INTRON|0
	3L_23462529_SNP	2.78485e-06	1	Intergenic
	3R_1141222_SNP	3.33399e-06	1	FBgn0013576|mtd|INTRON|0
	X_19432550_SNP	3.51701e-06	1	FBgn0052532|CG32532|INTRON|0
	X_20220920_SNP	3.65352e-06	1	Intergenic
	2L_19060933_SNP	4.1478e-06	1	FBgn0032749|Phlpp|SYNONYMOUS_CODING|0
	2L_1779224_SNP	4.2923e-06	1	Intergenic
	3R_1148240_SNP	5.11339e-06	1	FBgn0013576|mtd|INTRON|0
	2L_4491892_SNP	5.16577e-06	1	FBgn0053196|dp|INTRON|0
	2R_9207897_SNP	5.52139e-06	1	Intergenic
	2R_12345670_SNP	6.17827e-06	1	Intergenic
	2L_17982106_SNP	6.65829e-06	1	FBgn0023096|btv|SYNONYMOUS_CODING|0
	2L_12841202_INS	6.91257e-06	1	Intergenic
	2R_15950462_SNP	7.25202e-06	1	Intergenic
	2L_9199905_SNP	7.37002e-06	1	FBgn0041092|tai|INTRON|0
	X_17265933_DEL	7.50363e-06	1	Intergenic
	2R_19883730_SNP	7.64469e-06	1	FBgn0053519|Unc-89|SYNONYMOUS_CODING|0
	X_17265900_DEL	8.17499e-06	1	Intergenic
	3R_17097569_SNP	8.22145e-06	1	FBgn0038877|CG3308|UTR_3_PRIME|0;FBgn0038876|CG5919|DOWNSTREAM|439
	3R_12688698_SNP	9.1815e-06	1	FBgn0264857|iab-8|INTRON|0
	2R_11305340_SNP	9.21689e-06	1	FBgn0263980|CG43729|INTRON|0
	3L_5059977_DEL	9.33101e-06	1	FBgn0005775|Con|INTRON|0
	X_10626028_SNP	9.33244e-06	1	FBgn0052676|CG32676|INTRON|0
	X_18257794_SNP	9.59615e-06	1	Intergenic
	2R_10492340_SNP	9.67641e-06	1	FBgn0033945|CG12868|NON_SYNONYMOUS_CODING|0;FBgn0003742|tra2|UPSTREAM|483;FBgn0053469|CG33469|DOWNSTREAM|817
	2L_1554655_DEL	9.74178e-06	1	FBgn0261509|haf|UPSTREAM|474
	2L_5064467_SNP	9.90932e-06	1	FBgn0028572|qtc|INTRON|0
	2R_13660814_SNP	1.03072e-05	1	FBgn0250851|CG33981|DOWNSTREAM|655;FBgn0028741|fab1|DOWNSTREAM|655;FBgn0028740|CG6362|UPSTREAM|757
	3R_5429385_DEL	1.04809e-05	1	FBgn0037720|CG8312|INTRON|0
	3R_17109464_SNP	1.04838e-05	1	FBgn0038879|CG17298|INTRON|0;FBgn0038880|SIFR|INTRON|0
	X_16448493_SNP	1.08329e-05	1	FBgn0011826|Pp2B-14D|DOWNSTREAM|167;FBgn0011742|Arp2|UPSTREAM|492
	3L_23237133_SNP	1.09495e-05	1	FBgn0037212|nAcRalpha-80B|INTRON|0
	2R_17032671_SNP	1.11051e-05	1	FBgn0021872|Xbp1|SYNONYMOUS_CODING|0
	X_20228872_SNP	1.12459e-05	1	Intergenic
	2R_13660801_SNP	1.13034e-05	1	FBgn0250851|CG33981|DOWNSTREAM|668;FBgn0028741|fab1|DOWNSTREAM|668;FBgn0028740|CG6362|UPSTREAM|744
	2R_16361696_SNP	1.13379e-05	1	FBgn0086604|CG12484|DOWNSTREAM|51
	3L_23237112_SNP	1.14555e-05	1	FBgn0037212|nAcRalpha-80B|INTRON|0
	X_15172488_SNP	1.17556e-05	1	Intergenic
	2L_4708442_SNP	1.17909e-05	1	FBgn0085380|CG34351|INTRON|0
	X_20223421_SNP	1.18328e-05	1	Intergenic
	2R_16435552_SNP	1.18517e-05	1	FBgn0050145|Obp57e|SYNONYMOUS_CODING|0;FBgn0043536|Obp57d|DOWNSTREAM|320;FBgn0034517|Cpr57A|DOWNSTREAM|320;FBgn0050148|CG30148|UPSTREAM|366
	3L_23244072_SNP	1.19218e-05	1	FBgn0037212|nAcRalpha-80B|INTRON|0
	2L_4593018_SNP	1.20983e-05	1	FBgn0053196|dp|INTRON|0
	2R_6504516_SNP	1.21875e-05	1	FBgn0033538|CG11883|UPSTREAM|651;FBgn0263102|psq|DOWNSTREAM|763
	2L_9857512_SNP	1.22018e-05	1	FBgn0032151|nAcRalpha-30D|INTRON|0
	3L_17202250_SNP	1.22559e-05	1	FBgn0260943|Rbp6|INTRON|0
	3R_15146238_SNP	1.22991e-05	1	FBgn0000463|Dl|INTRON|0
	2L_1835048_SNP	1.249e-05	1	Intergenic
	2R_15950342_SNP	1.2591e-05	1	Intergenic
	X_5581305_SNP	1.26031e-05	1	FBgn0029789|CG3160|SYNONYMOUS_CODING|0
	3R_17109339_SNP	1.26219e-05	1	FBgn0038879|CG17298|NON_SYNONYMOUS_CODING|0;FBgn0038880|SIFR|INTRON|0
	3R_15149025_SNP	1.27207e-05	1	FBgn0000463|Dl|INTRON|0
	3R_15146243_SNP	1.28018e-05	1	FBgn0000463|Dl|INTRON|0
	2R_14148599_SNP	1.28339e-05	1	Intergenic
	3R_8901459_SNP	1.28736e-05	1	FBgn0004666|sim|INTRON|0
	3R_22556637_SNP	1.28807e-05	1	FBgn0040608|CG14246|DOWNSTREAM|798
	3L_3796121_SNP	1.29683e-05	1	FBgn0052264|CG32264|INTRON|0
	3L_23701609_SNP	1.30744e-05	1	Intergenic
	2R_13937504_SNP	1.30946e-05	1	FBgn0034294|Muc55B|DOWNSTREAM|227;FBgn0034293|CG14495|UPSTREAM|274
	2R_12153295_SNP	1.33213e-05	1	FBgn0015925|csul|SYNONYMOUS_CODING|0
	X_20222204_SNP	1.33648e-05	1	Intergenic
	3L_20571198_SNP	1.34659e-05	1	Intergenic
	2L_16364225_SNP	1.36111e-05	1	Intergenic
	2L_10851104_SNP	1.36124e-05	1	FBgn0262599|CG43129|INTRON|0;FBgn0004363|porin|UPSTREAM|256
	3L_23238113_SNP	1.36395e-05	1	FBgn0037212|nAcRalpha-80B|INTRON|0
	3R_16780081_SNP	1.36994e-05	1	FBgn0002921|Atpalpha|INTRON|0
	3L_6735399_SNP	1.38931e-05	1	FBgn0261934|dikar|INTRON|0
	3R_16064430_SNP	1.39175e-05	1	FBgn0083975|CG34139|INTRON|0
	X_12582863_SNP	1.39251e-05	1	FBgn0263865|Smr|SYNONYMOUS_CODING|0
	2L_7222753_SNP	1.39362e-05	1	FBgn0263133|ico|SYNONYMOUS_CODING|0;FBgn0259111|Ndae1|DOWNSTREAM|575
	X_19419970_SNP	1.39442e-05	1	FBgn0261573|CoRest|DOWNSTREAM|96
	X_17380523_SNP	1.41193e-05	1	FBgn0263706|CG43658|INTRON|0
	2L_4490041_SNP	1.41525e-05	1	FBgn0053196|dp|INTRON|0
	3L_12837074_INS	1.41706e-05	1	FBgn0036317|CG10948|DOWNSTREAM|280;FBgn0036316|CG10960|UPSTREAM|868
	2R_15383693_SNP	1.4219e-05	1	FBgn0261456|hpo|SYNONYMOUS_CODING|0
	3R_25670551_SNP	1.42844e-05	1	FBgn0039709|Cad99C|INTRON|0
	2L_4435509_SNP	1.44246e-05	1	FBgn0031602|CG15431|INTRON|0;FBgn0085207|CG34178|DOWNSTREAM|452;FBgn0085206|CG34177|DOWNSTREAM|452
	2R_16361686_SNP	1.44807e-05	1	FBgn0086604|CG12484|DOWNSTREAM|41
	2R_11598116_SNP	1.45048e-05	1	FBgn0050083|CG30083|DOWNSTREAM|986
	2R_11523336_SNP	1.45725e-05	1	FBgn0260429|CG42524|INTRON|0
	2L_12188474_SNP	1.45806e-05	1	FBgn0000114|aret|INTRON|0
	2L_4590625_SNP	1.46289e-05	1	FBgn0053196|dp|INTRON|0
	X_18806234_SNP	1.47047e-05	1	Intergenic
	2L_10602426_SNP	1.47294e-05	1	FBgn0051721|Trim9|INTRON|0
	2R_10983839_SNP	1.48671e-05	1	Intergenic
	X_13326025_SNP	1.4912e-05	1	Intergenic
	2R_1997668_SNP	1.49532e-05	1	FBgn0000546|EcR|INTRON|0
	3R_14327348_SNP	1.50903e-05	1	FBgn0004652|fru|INTRON|0
	X_6387980_SNP	1.52595e-05	1	FBgn0259242|CG42340|INTRON|0
	2L_4595276_SNP	1.52985e-05	1	FBgn0053196|dp|UPSTREAM|222
	X_20023800_SNP	1.54524e-05	1	FBgn0260872|CG42582|DOWNSTREAM|908
	2R_3623358_SNP	1.56093e-05	1	FBgn0042135|CG18812|UPSTREAM|231
	3L_12623391_SNP	1.61721e-05	1	FBgn0052111|CG32111|INTRON|0
	2L_10589172_SNP	1.62562e-05	1	FBgn0051721|Trim9|INTRON|0
	2L_18008700_SNP	1.64169e-05	1	FBgn0261357|CG42634|UTR_3_PRIME|0;FBgn0261358|CG42635|SYNONYMOUS_CODING|0;FBgn0051740|CG31740|UPSTREAM|88;FBgn0261531|CG42659|DOWNSTREAM|857;FBgn0032660|elfless|DOWNSTREAM|943
	3L_2882607_SNP	1.65541e-05	1	Intergenic
	3L_3796116_SNP	1.65749e-05	1	FBgn0052264|CG32264|INTRON|0
	X_20044389_SNP	1.68117e-05	1	FBgn0031089|CG9572|INTRON|0
Males	2L_4513330_SNP	3.93744e-10	176	FBgn0053196|dp|INTRON|0
	3L_12837093_SNP	1.64582e-07	176	FBgn0036317|CG10948|DOWNSTREAM|261;FBgn0036316|CG10960|UPSTREAM|887
	3L_12837138_SNP	2.03606e-07	176	FBgn0036317|CG10948|DOWNSTREAM|216;FBgn0036316|CG10960|UPSTREAM|932
	3L_12836994_SNP	2.16716e-07	176	FBgn0036317|CG10948|DOWNSTREAM|360;FBgn0036316|CG10960|UPSTREAM|788
	3L_10345760_SNP	5.9647e-07	176	FBgn0265415|CR44327|INTRON|0
	2L_4513415_SNP	6.89364e-07	176	FBgn0053196|dp|INTRON|0
	3L_3533304_SNP	7.23503e-07	176	FBgn0005640|Eip63E|INTRON|0
	3L_669526_SNP	8.9951e-07	176	Intergenic
	X_18394766_SNP	9.52825e-07	176	FBgn0030931|Rad51D|NON_SYNONYMOUS_CODING|0;FBgn0010194|Wnt5|DOWNSTREAM|823;FBgn0030930|GalNAc-T2|UPSTREAM|864
	2R_17834431_SNP	3.9787e-06	176	FBgn0085397|Fili|DOWNSTREAM|667
	3L_837693_SNP	6.2442e-06	176	FBgn0035164|CG13901|INTRON|0;FBgn0035165|CG13887|UPSTREAM|168;FBgn0260756|CG42554|DOWNSTREAM|923
	3L_12836907_SNP	4.37184e-07	175	FBgn0036317|CG10948|DOWNSTREAM|447;FBgn0036316|CG10960|UPSTREAM|701
	3L_12837095_INS	1.14489e-06	175	FBgn0036317|CG10948|DOWNSTREAM|258;FBgn0036316|CG10960|UPSTREAM|890
	2L_11045244_SNP	1.18634e-06	175	FBgn0032330|Samuel|INTRON|0
	2L_4509867_SNP	1.27564e-06	175	FBgn0053196|dp|INTRON|0
	2L_20603455_DEL	1.28888e-06	175	FBgn0051677|CG31677|DOWNSTREAM|79
	2L_12155772_SNP	2.40595e-06	175	FBgn0051760|CG31760|INTRON|0
	3L_12837074_INS	1.51299e-06	174	FBgn0036317|CG10948|DOWNSTREAM|280;FBgn0036316|CG10960|UPSTREAM|868
	2L_3753356_SNP	1.57322e-06	174	FBgn0031568|CG10019|UTR_3_PRIME|0
	3L_12837097_SNP	2.03301e-06	174	FBgn0036317|CG10948|DOWNSTREAM|257;FBgn0036316|CG10960|UPSTREAM|891
	2R_5019214_SNP	2.27891e-06	174	FBgn0027561|CG18659|UTR_5_PRIME|0;FBgn0033382|Hydr1|UPSTREAM|771
	X_12675868_SNP	2.49303e-06	174	FBgn0052647|CG32647|INTRON|0
	2R_5974807_SNP	2.70835e-06	174	FBgn0033484|CG2269|INTRON|0;FBgn0028560|sut4|UPSTREAM|175
	3L_23237512_SNP	2.77536e-06	174	FBgn0037212|nAcRalpha-80B|INTRON|0
	3L_2626748_SNP	1.20669e-06	173	FBgn0011828|Pxn|INTRON|0
	3L_10344333_SNP	1.63149e-06	173	FBgn0265415|CR44327|INTRON|0
	X_12717281_DEL	2.03407e-06	173	FBgn0259171|Pde9|INTRON|0
	3L_12837043_SNP	2.3277e-06	173	FBgn0036317|CG10948|DOWNSTREAM|311;FBgn0036316|CG10960|UPSTREAM|837
	X_8835931_SNP	2.54985e-06	173	FBgn0261549|rdgA|INTRON|0
	3R_5144752_SNP	3.26704e-06	173	FBgn0037676|CG8861|INTRON|0
	3R_18192318_SNP	3.58693e-06	173	FBgn0038951|CG5380|SYNONYMOUS_CODING|0;FBgn0038950|CG5382|UPSTREAM|613;FBgn0003178|PyK|UPSTREAM|940
	2L_12211278_SNP	3.84285e-06	173	FBgn0000114|aret|INTRON|0
	3L_6387950_SNP	3.17408e-06	172	Intergenic
	2L_4520411_SNP	3.28782e-06	172	FBgn0053196|dp|INTRON|0
	3L_10346146_SNP	3.3942e-06	172	FBgn0265415|CR44327|INTRON|0
	2R_12515192_DEL	3.89718e-06	172	FBgn0040505|Alk|UTR_3_PRIME|0
	2R_8986997_SNP	4.07215e-06	172	Intergenic
	3R_17725787_SNP	4.80403e-06	172	FBgn0038917|CG6678|INTRON|0
	2L_18216654_SNP	5.34408e-06	172	FBgn0261804|CG42750|INTRON|0
	2L_2859460_DEL	7.82272e-06	172	FBgn0031474|CG2991|INTRON|0
	2L_18206084_SNP	8.03001e-06	172	FBgn0261804|CG42750|INTRON|0
	3L_23462529_SNP	8.6833e-06	172	Intergenic
	2L_4524885_SNP	3.34856e-06	171	FBgn0053196|dp|INTRON|0
	3L_23243874_SNP	4.29177e-06	171	FBgn0037212|nAcRalpha-80B|INTRON|0
	2L_7363777_SNP	5.53569e-06	171	FBgn0031903|Wnt10|UPSTREAM|733
	2R_6326138_SNP	7.52178e-06	171	FBgn0001122|G-oalpha47A|INTRON|0
	3L_12837741_SNP	7.6906e-06	171	FBgn0036317|CG10948|UTR_3_PRIME|0
	3L_6584785_SNP	1.0804e-05	171	FBgn0042185|CG18769|SYNONYMOUS_CODING|0
	2L_4523559_SNP	1.12626e-05	171	FBgn0053196|dp|INTRON|0
	2L_4520598_SNP	3.64379e-06	170	FBgn0053196|dp|INTRON|0
	3L_23230572_SNP	5.30215e-06	170	FBgn0037212|nAcRalpha-80B|INTRON|0
	3L_23234150_SNP	5.42805e-06	170	FBgn0037212|nAcRalpha-80B|INTRON|0
	X_13994777_INS	6.59743e-06	170	Intergenic
	3L_23229879_SNP	6.79255e-06	170	FBgn0037212|nAcRalpha-80B|INTRON|0
	3L_23237543_SNP	6.90544e-06	170	FBgn0037212|nAcRalpha-80B|INTRON|0
	2L_1829873_SNP	9.61116e-06	170	Intergenic
	3L_5059977_DEL	9.66243e-06	170	FBgn0005775|Con|INTRON|0
	X_19602586_SNP	9.70333e-06	170	FBgn0040089|meso18E|SYNONYMOUS_CODING|0
	3L_6584966_SNP	1.02972e-05	170	FBgn0042185|CG18769|UTR_3_PRIME|0
	3R_8209370_SNP	1.0859e-05	170	FBgn0038029|GstD11|INTRON|0;FBgn0038028|CG10035|UPSTREAM|958
	X_10628293_SNP	1.12513e-05	170	FBgn0052676|CG32676|INTRON|0
	X_20223437_SNP	1.14906e-05	170	Intergenic
	2L_18211935_SNP	1.24385e-05	170	FBgn0261804|CG42750|INTRON|0
	3L_23236732_SNP	7.26128e-06	169	FBgn0037212|nAcRalpha-80B|INTRON|0
	3L_23237901_SNP	7.39476e-06	169	FBgn0037212|nAcRalpha-80B|INTRON|0
	3L_21258065_INS	7.45367e-06	169	FBgn0004865|Eip78C|UTR_3_PRIME|0
	3L_23234309_SNP	8.07082e-06	169	FBgn0037212|nAcRalpha-80B|INTRON|0
	2L_5759723_SNP	8.81199e-06	169	FBgn0031736|CG11030|SYNONYMOUS_CODING|0
	3L_10345055_SNP	1.07871e-05	169	FBgn0265415|CR44327|INTRON|0
	3L_15394929_SNP	1.10507e-05	169	Intergenic
	2L_4517888_SNP	1.16356e-05	169	FBgn0053196|dp|SYNONYMOUS_CODING|0
	2L_7665554_SNP	1.2891e-05	169	FBgn0264087|Slob|INTRON|0;FBgn0040299|Myo28B1|UPSTREAM|493
	3L_10345762_SNP	6.67966e-06	168	FBgn0265415|CR44327|INTRON|0
	3L_5868744_DEL	1.09733e-05	167	FBgn0035642|CG18586|DOWNSTREAM|179
	3L_23459456_SNP	1.00384e-05	166	Intergenic
	3L_23246094_SNP	1.27954e-05	165	FBgn0037212|nAcRalpha-80B|INTRON|0
	2R_6327946_SNP	1.33945e-05	165	FBgn0001122|G-oalpha47A|INTRON|0
	2L_17980009_SNP	9.08313e-06	164	FBgn0023096|btv|SYNONYMOUS_CODING|0
	3L_7153408_SNP	1.15842e-05	163	FBgn0265296|Dscam2|UTR_3_PRIME|0
	2L_4513517_SNP	1.34547e-05	163	FBgn0053196|dp|INTRON|0
	3L_3983618_SNP	1.10991e-05	162	FBgn0004880|scrt|UPSTREAM|278
	2L_4523206_SNP	1.38015e-05	162	FBgn0053196|dp|INTRON|0
	2L_17980099_SNP	1.065e-05	159	FBgn0023096|btv|SYNONYMOUS_CODING|0
	2L_4528631_SNP	1.41485e-05	158	FBgn0053196|dp|SYNONYMOUS_CODING|0
	2L_4588764_SNP	1.21053e-05	156	FBgn0053196|dp|INTRON|0
	2R_18586714_SNP	1.30772e-05	153	FBgn0005631|robo|SYNONYMOUS_CODING|0
	3R_21353210_SNP	1.51615e-05	148	FBgn0011666|msi|INTRON|0
	X_3214988_DEL	1.25141e-05	147	FBgn0000479|dnc|INTRON|0
	2L_7363785_SNP	1.44321e-05	144	FBgn0031903|Wnt10|UPSTREAM|725
	3L_23971900_DEL	1.56629e-05	137	FBgn0058470|CG40470|INTRON|0
	2R_12331701_SNP	1.56712e-05	135	FBgn0034128|CG4409|INTRON|0
	3R_8901716_INS	1.39022e-05	130	FBgn0004666|sim|INTRON|0
	3L_23231176_SNP	1.52261e-05	125	FBgn0037212|nAcRalpha-80B|INTRON|0
	3L_23237145_SNP	1.51546e-05	120	FBgn0037212|nAcRalpha-80B|INTRON|0
	2L_8466606_SNP	1.50295e-05	99	FBgn0029173|fu2|DOWNSTREAM|77;FBgn0262029|d|UPSTREAM|224
	3L_23835700_SNP	1.47163e-05	89	FBgn0058470|CG40470|INTRON|0
	3L_23254530_SNP	1.38448e-05	63	FBgn0037212|nAcRalpha-80B|INTRON|0
	3L_12837421_SNP	1.29409e-05	56	FBgn0036317|CG10948|UTR_3_PRIME|0
	3L_23230128_SNP	1.29259e-05	47	FBgn0037212|nAcRalpha-80B|INTRON|0
	2R_19223819_SNP	1.17344e-05	39	Intergenic
	3L_10549950_SNP	1.30081e-05	30	FBgn0052062|A2bp1|INTRON|0
	2L_19732070_SNP	1.22549e-05	29	FBgn0000464|Lar|DOWNSTREAM|1;FBgn0032815|CG10462|DOWNSTREAM|10
	3L_8771153_SNP	1.29009e-05	29	FBgn0261259|Fhos|INTRON|0
	3L_23259232_SNP	1.18488e-05	28	FBgn0037212|nAcRalpha-80B|INTRON|0
	3L_7739894_DEL	1.24546e-05	27	FBgn0052373|CG32373|INTRON|0;FBgn0035816|CG13685|UPSTREAM|549
	X_18394812_SNP	1.20431e-05	25	FBgn0030931|Rad51D|SYNONYMOUS_CODING|0;FBgn0010194|Wnt5|DOWNSTREAM|777;FBgn0030930|GalNAc-T2|UPSTREAM|910
	3L_23229078_SNP	1.16379e-05	24	FBgn0037212|nAcRalpha-80B|INTRON|0
	3L_8837322_SNP	1.40563e-05	24	FBgn0263930|dally|INTRON|0
	3L_1371252_SNP	1.22385e-05	21	FBgn0003138|Ptp61F|INTRON|0;FBgn0003295|ru|INTRON|0
	2L_16878414_SNP	1.02935e-05	16	FBgn0052832|CG32832|DOWNSTREAM|9;FBgn0051781|CR31781|DOWNSTREAM|114
	2R_9083971_SNP	1.12694e-05	16	FBgn0053182|Kdm4B|INTRON|0
	3R_15151139_SNP	1.17336e-05	16	FBgn0000463|Dl|INTRON|0
	2R_2403235_SNP	1.28329e-05	16	FBgn0086655|jing|INTRON|0
	2L_4532444_SNP	1.2835e-05	16	FBgn0053196|dp|INTRON|0
	3L_23247514_SNP	8.71716e-06	15	FBgn0037212|nAcRalpha-80B|INTRON|0
	3L_23521939_SNP	1.01357e-05	14	Intergenic
	2L_8466571_SNP	8.18097e-06	11	FBgn0029173|fu2|DOWNSTREAM|42;FBgn0262029|d|UPSTREAM|259
	X_6776886_MNP	8.85939e-06	11	Intergenic
	2L_16361554_SNP	9.10816e-06	11	Intergenic
	3L_3983565_SNP	1.09031e-05	11	FBgn0004880|scrt|UPSTREAM|331
	2L_5814084_SNP	1.23545e-05	11	Intergenic
	2L_5904495_DEL	1.33094e-05	11	FBgn0031747|CG9021|INTRON|0;FBgn0264352|CR43808|DOWNSTREAM|462
	2L_4530750_SNP	8.6881e-06	10	FBgn0053196|dp|INTRON|0
	3L_23259233_SNP	9.34838e-06	10	FBgn0037212|nAcRalpha-80B|INTRON|0
	X_7545557_SNP	1.08383e-05	10	FBgn0004198|ct|INTRON|0
	3L_10343927_SNP	6.38094e-06	9	FBgn0265415|CR44327|INTRON|0
	3R_10423840_SNP	9.54346e-06	9	FBgn0020299|stumps|INTRON|0
	3R_12511156_SNP	9.61283e-06	9	FBgn0003944|Ubx|INTRON|0
	3L_23764440_SNP	9.70463e-06	9	Intergenic
	2L_19732103_SNP	1.13527e-05	9	FBgn0032815|CG10462|UTR_3_PRIME|0;FBgn0000464|Lar|DOWNSTREAM|34
	3R_8706658_INS	1.15153e-05	9	Intergenic
	3R_2772114_SNP	1.18134e-05	9	FBgn0260642|Antp|INTRON|0
	3L_9399390_SNP	1.48744e-05	9	FBgn0035986|CG4022|UTR_3_PRIME|0;FBgn0035985|Cpr67B|DOWNSTREAM|116
	3R_10423837_SNP	8.28784e-06	8	FBgn0020299|stumps|INTRON|0
	3R_10423844_SNP	8.64974e-06	8	FBgn0020299|stumps|INTRON|0
	3R_10423846_SNP	8.64974e-06	8	FBgn0020299|stumps|INTRON|0
	2L_10676839_SNP	1.00587e-05	8	FBgn0040496|CG17104|UPSTREAM|359
	X_16591780_SNP	1.06221e-05	8	FBgn0030778|CG4678|INTRON|0
	2L_11045823_SNP	1.10089e-05	8	FBgn0032330|Samuel|INTRON|0
	3R_15915373_SNP	1.13493e-05	8	Intergenic
	2L_18013670_SNP	1.21866e-05	8	FBgn0243486|rdo|INTRON|0
	3L_2882606_SNP	1.2248e-05	8	Intergenic
	2L_7214580_SNP	1.26879e-05	8	FBgn0031897|CG13784|INTRON|0
	3R_5375932_SNP	1.39434e-05	8	FBgn0260722|CR42549|INTRON|0;FBgn0037705|mura|INTRON|0
	2L_4521957_SNP	6.28097e-06	7	FBgn0053196|dp|INTRON|0
	X_5009284_SNP	7.19217e-06	7	FBgn0086911|rg|INTRON|0
	3R_15914574_SNP	7.95574e-06	7	Intergenic
	2L_4455005_SNP	8.38489e-06	7	FBgn0040705|CG15434|INTRON|0;FBgn0019982|Gs1l|DOWNSTREAM|132;FBgn0031607|CG15440|UPSTREAM|552
	X_17600021_SNP	9.86307e-06	7	FBgn0026192|par-6|UTR_3_PRIME|0
	2L_11046982_SNP	1.01599e-05	7	FBgn0032330|Samuel|INTRON|0
	3R_5319967_SNP	1.02382e-05	7	FBgn0043791|CG8147|UPSTREAM|556;FBgn0037698|CG16779|UPSTREAM|568
	2L_11045278_SNP	1.07855e-05	7	FBgn0032330|Samuel|INTRON|0
	3R_25335503_SNP	1.11735e-05	7	Intergenic
	2L_11046479_SNP	1.1275e-05	7	FBgn0032330|Samuel|INTRON|0
	2R_19876610_SNP	1.13769e-05	7	FBgn0034950|Pask|SYNONYMOUS_CODING|0;FBgn0019948|Phm|UPSTREAM|620
	2R_2404830_SNP	1.20889e-05	7	FBgn0086655|jing|INTRON|0
	X_12675849_SNP	1.23629e-05	7	FBgn0052647|CG32647|INTRON|0
	2L_11044729_SNP	1.25681e-05	7	FBgn0032330|Samuel|INTRON|0
	2R_15950475_SNP	1.26088e-05	7	Intergenic
	3L_2626580_SNP	1.33604e-05	7	FBgn0011828|Pxn|INTRON|0
	2L_4529583_SNP	6.86818e-06	6	FBgn0053196|dp|SYNONYMOUS_CODING|0
	3L_23231629_SNP	1.00275e-05	6	FBgn0037212|nAcRalpha-80B|INTRON|0
	3R_17393545_SNP	1.11483e-05	6	FBgn0038892|CG15498|SYNONYMOUS_CODING|0
	2R_5311138_SNP	1.20521e-05	6	FBgn0033412|CG13955|START_GAINED|0;FBgn0033413|prel|UPSTREAM|454
	2R_19878827_SNP	1.22821e-05	6	FBgn0034950|Pask|SYNONYMOUS_CODING|0;FBgn0034951|CG3860|DOWNSTREAM|834
	2L_5062646_SNP	1.2601e-05	5	FBgn0264368|CR43820|EXON|0;FBgn0028572|qtc|INTRON|0
	3L_10343928_SNP	1.35973e-05	5	FBgn0265415|CR44327|INTRON|0
	2R_2438252_INS	1.39058e-05	5	FBgn0086655|jing|INTRON|0
	2L_11046203_SNP	1.00237e-05	4	FBgn0032330|Samuel|INTRON|0
	3R_7648546_INS	1.03062e-05	4	FBgn0037956|CG6959|UTR_3_PRIME|0;FBgn0037955|CG6950|UPSTREAM|332
	2R_6014687_SNP	1.06258e-05	4	FBgn0050011|gem|UTR_5_PRIME|0
	2R_17274353_SNP	1.13959e-05	4	FBgn0034628|Acox57D-p|INTRON|0;FBgn0034627|EfSec|UPSTREAM|633
	2R_10938845_SNP	1.17138e-05	4	FBgn0263613|CR43622|UPSTREAM|985
	2R_18935001_SNP	1.18275e-05	4	FBgn0003900|twi|SYNONYMOUS_CODING|0
	3L_12890223_SNP	1.27932e-05	4	Intergenic
	2L_4524629_SNP	1.28302e-05	4	FBgn0053196|dp|INTRON|0
	2L_4525680_SNP	1.28302e-05	4	FBgn0053196|dp|INTRON|0
	3L_6584815_SNP	1.28531e-05	4	FBgn0042185|CG18769|STOP_GAINED|0
	3R_4530373_SNP	1.41377e-05	4	FBgn0037612|CG8112|INTRON|0
	2L_17980024_SNP	1.46777e-05	4	FBgn0023096|btv|SYNONYMOUS_CODING|0
	3L_853810_SNP	1.49271e-05	4	FBgn0035170|dpr20|SYNONYMOUS_CODING|0
	3L_17202250_SNP	2.46754e-06	3	FBgn0260943|Rbp6|INTRON|0
	2R_5284551_SNP	6.59703e-06	3	FBgn0028473|CG8801|NON_SYNONYMOUS_CODING|0;FBgn0033408|CG8800|UPSTREAM|840
	2L_11644218_SNP	8.12219e-06	3	FBgn0032369|CG6614|DOWNSTREAM|915
	3L_23237133_SNP	8.25713e-06	3	FBgn0037212|nAcRalpha-80B|INTRON|0
	2L_21362906_SNP	9.3295e-06	3	FBgn0023090|dtr|INTRON|0
	3L_2882607_SNP	9.5148e-06	3	Intergenic
	3L_12345629_SNP	1.02956e-05	3	FBgn0036278|GRHRII|UPSTREAM|985
	X_17382368_SNP	1.07734e-05	3	FBgn0263706|CG43658|INTRON|0
	2L_17972412_SNP	1.10203e-05	3	FBgn0032656|CG5674|SYNONYMOUS_CODING|0;FBgn0023096|btv|INTRON|0
	2L_5814166_SNP	1.1028e-05	3	Intergenic
	3L_12345679_SNP	1.12611e-05	3	Intergenic
	2L_4522520_SNP	1.1594e-05	3	FBgn0053196|dp|INTRON|0
	3L_10102397_SNP	1.20386e-05	3	FBgn0040823|dpr6|INTRON|0
	2L_4522075_SNP	1.20667e-05	3	FBgn0053196|dp|INTRON|0
	3L_8365377_SNP	1.20835e-05	3	FBgn0001253|ImpE1|UPSTREAM|128
	2R_17315184_SNP	1.21427e-05	3	FBgn0010415|Sdc|INTRON|0
	3R_15151138_SNP	1.27799e-05	3	FBgn0000463|Dl|INTRON|0
	2R_2438246_DEL	1.36297e-05	3	FBgn0086655|jing|INTRON|0
	2R_9100157_SNP	1.4014e-05	3	FBgn0033807|AQP|UTR_3_PRIME|0;FBgn0085264|CG34235|UPSTREAM|477;FBgn0050058|CG30058|UPSTREAM|477;FBgn0085341|CG34312|UPSTREAM|477
	X_16154167_SNP	1.4566e-05	3	Intergenic
	2R_18934410_SNP	1.56138e-05	3	FBgn0003900|twi|SYNONYMOUS_CODING|0
	2R_15383714_SNP	1.56987e-05	3	FBgn0261456|hpo|SYNONYMOUS_CODING|0
	2L_8466591_SNP	1.57382e-05	3	FBgn0029173|fu2|DOWNSTREAM|62;FBgn0262029|d|UPSTREAM|239
	3R_4529772_SNP	1.64645e-05	3	FBgn0037612|CG8112|INTRON|0
	3L_5874296_SNP	1.67878e-05	3	Intergenic
	2L_7363814_INS	6.27917e-06	2	FBgn0031903|Wnt10|UPSTREAM|695
	2L_20404781_SNP	7.4803e-06	2	FBgn0032857|CG10947|INTRON|0
	2R_10612358_SNP	7.91433e-06	2	Intergenic
	2R_10612346_SNP	8.10338e-06	2	Intergenic
	2R_10612341_SNP	8.10483e-06	2	Intergenic
	3L_12321231_SNP	8.28179e-06	2	Intergenic
	2L_12996252_SNP	8.50628e-06	2	FBgn0032465|CG12404|INTRON|0
	2R_6327888_INS	8.84088e-06	2	FBgn0001122|G-oalpha47A|INTRON|0
	X_13326025_SNP	8.94943e-06	2	Intergenic
	3L_13049497_MNP	9.14669e-06	2	Intergenic
	X_12069985_SNP	9.67096e-06	2	FBgn0259240|Ten-a|INTRON|0;FBgn0030377|CG1924|DOWNSTREAM|488
	2L_4591408_SNP	1.07449e-05	2	FBgn0053196|dp|INTRON|0
	3L_16055979_SNP	1.10301e-05	2	FBgn0005536|Mbs|INTRON|0
	2L_4520995_SNP	1.11413e-05	2	FBgn0053196|dp|INTRON|0
	2L_17976994_SNP	1.11953e-05	2	FBgn0023096|btv|NON_SYNONYMOUS_CODING|0
	2L_10919580_SNP	1.13401e-05	2	FBgn0261871|dpr2|INTRON|0
	3R_9915602_SNP	1.16547e-05	2	FBgn0038198|Npc2b|INTRON|0
	2L_4522219_SNP	1.18663e-05	2	FBgn0053196|dp|INTRON|0
	2R_7687097_SNP	1.1953e-05	2	FBgn0033652|ths|INTRON|0
	2R_16277193_SNP	1.21976e-05	2	Intergenic
	X_16510392_SNP	1.22222e-05	2	FBgn0030763|CG9782|INTRON|0
	2R_18028543_SNP	1.24834e-05	2	FBgn0029084|gom|SYNONYMOUS_CODING|0;FBgn0000008|a|INTRON|0
	3L_23236934_SNP	1.33561e-05	2	FBgn0037212|nAcRalpha-80B|INTRON|0
	3L_891766_SNP	1.36624e-05	2	FBgn0052479|CG32479|SYNONYMOUS_CODING|0;FBgn0263461|snoRNA:CG32479-a|DOWNSTREAM|291
	2L_10676700_DEL	1.36836e-05	2	FBgn0040496|CG17104|UPSTREAM|497
	3L_3983617_SNP	1.37469e-05	2	FBgn0004880|scrt|UPSTREAM|279
	3L_10949893_INS	1.38313e-05	2	Intergenic
	X_3215014_SNP	1.40441e-05	2	FBgn0000479|dnc|INTRON|0
	2L_22713854_SNP	1.41809e-05	2	Intergenic
	3L_12837418_SNP	1.42028e-05	2	FBgn0036317|CG10948|UTR_3_PRIME|0
	3L_12351651_SNP	1.42069e-05	2	Intergenic
	X_3215026_SNP	1.42789e-05	2	FBgn0000479|dnc|INTRON|0
	3L_3101745_INS	1.42854e-05	2	FBgn0035398|Cht7|INTRON|0
	X_3215050_SNP	1.43262e-05	2	FBgn0000479|dnc|INTRON|0
	3R_4968425_SNP	1.49195e-05	2	FBgn0003165|pum|INTRON|0
	X_3215008_SNP	1.54041e-05	2	FBgn0000479|dnc|INTRON|0
	3L_4163650_SNP	1.59352e-05	2	FBgn0011653|mas|INTRON|0
	3R_8352159_SNP	1.75287e-05	2	FBgn0250910|Octbeta3R|INTRON|0;FBgn0028374|hug|NON_SYNONYMOUS_CODING|0
	3R_11228006_SNP	2.23378e-05	2	FBgn0262483|Rbp|UTR_3_PRIME|0;FBgn0038337|CG6125|DOWNSTREAM|520
	2R_5874413_SNP	2.01036e-06	1	Intergenic
	2R_16276082_SNP	2.51829e-06	1	Intergenic
	3L_12837142_DEL	3.17592e-06	1	FBgn0036317|CG10948|DOWNSTREAM|211;FBgn0036316|CG10960|UPSTREAM|937
	2R_18619063_DEL	3.93286e-06	1	FBgn0028371|jbug|INTRON|0
	2R_2424284_SNP	4.85705e-06	1	FBgn0086655|jing|INTRON|0
	2L_12970753_SNP	5.78324e-06	1	Intergenic
	X_17380523_SNP	5.92577e-06	1	FBgn0263706|CG43658|INTRON|0
	X_19602558_SNP	5.97508e-06	1	FBgn0040089|meso18E|NON_SYNONYMOUS_CODING|0
	3R_1151585_SNP	6.03922e-06	1	FBgn0013576|mtd|INTRON|0
	2L_16965950_SNP	6.22843e-06	1	Intergenic
	X_19598165_SNP	6.61471e-06	1	FBgn0031061|CG14232|INTRON|0;FBgn0031062|CG14230|UPSTREAM|44
	2R_1041811_SNP	7.09304e-06	1	FBgn0033010|Atf6|DOWNSTREAM|112
	2L_5668252_SNP	7.21929e-06	1	FBgn0031728|Hsp60C|INTRON|0
	2R_2420786_SNP	7.46058e-06	1	FBgn0086655|jing|INTRON|0;FBgn0264506|CR43905|EXON|0
	3L_23701609_SNP	7.63784e-06	1	Intergenic
	X_18806234_SNP	8.18451e-06	1	Intergenic
	3R_25421077_DEL	8.26269e-06	1	FBgn0086361|alph|INTRON|0
	2L_15731703_SNP	8.52573e-06	1	FBgn0010382|CycE|INTRON|0
	3L_23244072_SNP	8.60673e-06	1	FBgn0037212|nAcRalpha-80B|INTRON|0
	3R_23454527_SNP	8.99659e-06	1	FBgn0039530|Tusp|INTRON|0
	3L_23743542_SNP	9.04984e-06	1	Intergenic
	3R_14863501_SNP	9.44184e-06	1	FBgn0038676|CG6026|INTRON|0
	2R_3730656_SNP	9.6213e-06	1	FBgn0085390|Dgk|NON_SYNONYMOUS_CODING|0
	3L_23237112_SNP	9.93569e-06	1	FBgn0037212|nAcRalpha-80B|INTRON|0
	3L_6439881_DEL	1.00305e-05	1	FBgn0261801|CG42747|INTRON|0
	2L_22944948_DEL	1.01648e-05	1	Intergenic
	2L_11054101_SNP	1.02162e-05	1	FBgn0032330|Samuel|INTRON|0
	3L_839225_SNP	1.02679e-05	1	FBgn0035165|CG13887|INTRON|0;FBgn0035166|CG13902|DOWNSTREAM|755
	3L_6054797_SNP	1.03777e-05	1	FBgn0035670|CG10472|SYNONYMOUS_CODING|0;FBgn0035669|CG6592|DOWNSTREAM|319
	2R_15950342_SNP	1.0431e-05	1	Intergenic
	X_8345328_SNP	1.06201e-05	1	FBgn0021767|org-1|INTRON|0
	3L_12593196_SNP	1.09272e-05	1	Intergenic
	2R_17775414_DEL	1.09975e-05	1	FBgn0085397|Fili|INTRON|0
	3L_23255022_SNP	1.10019e-05	1	FBgn0037212|nAcRalpha-80B|INTRON|0
	2R_18610782_SNP	1.10073e-05	1	FBgn0028371|jbug|INTRON|0
	2L_892346_SNP	1.13472e-05	1	Intergenic
	3L_23641930_SNP	1.1421e-05	1	FBgn0250816|AGO3|INTRON|0
	2L_4708442_SNP	1.1423e-05	1	FBgn0085380|CG34351|INTRON|0
	X_3025792_SNP	1.14883e-05	1	FBgn0028369|kirre|SYNONYMOUS_CODING|0
	2L_19732053_SNP	1.15563e-05	1	FBgn0032815|CG10462|DOWNSTREAM|27;FBgn0000464|Lar|DOWNSTREAM|492
	3L_23209992_SNP	1.16305e-05	1	FBgn0037212|nAcRalpha-80B|INTRON|0
	2L_19732109_SNP	1.19576e-05	1	FBgn0032815|CG10462|UTR_3_PRIME|0;FBgn0000464|Lar|DOWNSTREAM|40
	2L_11041014_SNP	1.20054e-05	1	FBgn0032330|Samuel|INTRON|0
	X_12088595_SNP	1.23586e-05	1	FBgn0259240|Ten-a|INTRON|0
	2L_15302438_SNP	1.25841e-05	1	Intergenic
	2R_17223207_SNP	1.26078e-05	1	FBgn0020306|dom|INTRON|0;FBgn0065102|snmRNA:184|DOWNSTREAM|158;FBgn0086026|snoRNA:Me28S-G2596|DOWNSTREAM|246
	2R_2420833_SNP	1.2926e-05	1	FBgn0086655|jing|INTRON|0;FBgn0264506|CR43905|EXON|0
	3L_23232579_INS	1.29564e-05	1	FBgn0037212|nAcRalpha-80B|INTRON|0
	3L_2201072_SNP	1.29919e-05	1	Intergenic
	X_19602541_SNP	1.3054e-05	1	FBgn0040089|meso18E|SYNONYMOUS_CODING|0
	2R_5976123_SNP	1.32039e-05	1	FBgn0033484|CG2269|INTRON|0
	2R_15950462_SNP	1.32149e-05	1	Intergenic
	X_4730210_SNP	1.32314e-05	1	Intergenic
	2L_6159883_SNP	1.3276e-05	1	FBgn0031786|CG13989|UPSTREAM|561
	3L_5872635_INS	1.33151e-05	1	Intergenic
	2L_19732106_SNP	1.3548e-05	1	FBgn0032815|CG10462|UTR_3_PRIME|0;FBgn0000464|Lar|DOWNSTREAM|37
	3L_23638246_INS	1.36712e-05	1	FBgn0250816|AGO3|INTRON|0
	X_12582863_SNP	1.37463e-05	1	FBgn0263865|Smr|SYNONYMOUS_CODING|0
	3L_11819027_SNP	1.39201e-05	1	FBgn0052095|CG32095|UPSTREAM|195;FBgn0000404|CycA|DOWNSTREAM|792
	3L_12891310_SNP	1.40457e-05	1	Intergenic
	3R_17109339_SNP	1.45402e-05	1	FBgn0038879|CG17298|NON_SYNONYMOUS_CODING|0;FBgn0038880|SIFR|INTRON|0
	2R_18935521_SNP	1.45515e-05	1	FBgn0003900|twi|SYNONYMOUS_CODING|0
	X_12624503_SNP	1.45715e-05	1	FBgn0264678|CR43963|INTRON|0;FBgn0263865|Smr|INTRON|0
	2L_17979751_SNP	1.46538e-05	1	FBgn0023096|btv|NON_SYNONYMOUS_CODING|0
	2R_19887853_SNP	1.48527e-05	1	FBgn0053519|Unc-89|INTRON|0
	2R_19887870_SNP	1.48527e-05	1	FBgn0053519|Unc-89|INTRON|0
	3L_16891678_SNP	1.48687e-05	1	FBgn0261565|Lmpt|INTRON|0
	3L_568716_SNP	1.51914e-05	1	FBgn0035142|hipk|INTRON|0
	2L_17251351_SNP	1.51981e-05	1	FBgn0032629|beat-IIIc|INTRON|0
	3L_23237683_SNP	1.53039e-05	1	FBgn0037212|nAcRalpha-80B|INTRON|0
	X_8345343_SNP	1.54686e-05	1	FBgn0021767|org-1|INTRON|0
	3R_15151177_SNP	1.54767e-05	1	FBgn0000463|Dl|INTRON|0
	2L_11047644_SNP	1.54844e-05	1	FBgn0032330|Samuel|INTRON|0
	2R_15383693_SNP	1.55604e-05	1	FBgn0261456|hpo|SYNONYMOUS_CODING|0
	2L_4597317_SNP	1.57182e-05	1	Intergenic
	2R_13354495_SNP	1.6183e-05	1	FBgn0034223|Tes|SYNONYMOUS_CODING|0
	2L_8060620_SNP	1.62243e-05	1	FBgn0011230|poe|SYNONYMOUS_CODING|0
	2L_1829790_SNP	1.65855e-05	1	Intergenic
	2R_6887511_SNP	1.65904e-05	1	FBgn0040765|luna|INTRON|0
	2R_5975921_SNP	1.75965e-05	1	FBgn0033484|CG2269|INTRON|0
	X_3214980_SNP	2.13774e-05	1	FBgn0000479|dnc|INTRON|0
	2L_12160627_SNP	2.18733e-05	1	FBgn0051760|CG31760|INTRON|0
	2R_18435296_SNP	2.40014e-05	1	FBgn0003175|px|INTRON|0
	2R_5188789_SNP	2.4739e-05	1	FBgn0028408|Drep-2|UTR_3_PRIME|0
	3L_11267967_SNP	2.69761e-05	1	Intergenic
	3R_23458546_SNP	2.77296e-05	1	FBgn0039530|Tusp|SYNONYMOUS_CODING|0
	3L_16533617_SNP	2.95082e-05	1	FBgn0263131|CG43373|INTRON|0
	3R_11589586_SNP	2.97523e-05	1	FBgn0038356|CG12784|DOWNSTREAM|300
