# Supplementary material for: Accounting for Genetic Architecture Improves Sequence Based Genomic Prediction for a Drosophila Fitness Trait
Source: PLoS One. 2015 May 7;10(5):e0126880. doi: 10.1371/journal.pone.0126880 (PMC4423967; doi:10.1371/journal.pone.0126880)
Supplement: S6 Table — (XLSX) [file pone.0126880.s007.xlsx]

## Sheet: Table S5
Analysis	Variant A	Variant B	Median Asymptotic P-value in 176 LOOCV iterations	Number of occurrences in top 100 interactions	Gene annotation (FBgn ID|Gene symbol|Site class|Distance to gene) for variant A	Gene annotation (FBgn ID|Gene symbol|Site class|Distance to gene) for variant B
Females	2R_17012292_SNP	2R_18704218_SNP	1.93029e-16	176	FBgn0020312|CG4050|SYNONYMOUS_CODING|0	FBgn0050271|CG30271|INTRON|0;FBgn0086408|stl|DOWNSTREAM|720
	2L_6106182_SNP	3L_6430158_SNP	3.89842e-16	176	FBgn0051641|stai|INTRON|0	FBgn0261801|CG42747|INTRON|0
	2R_14890740_SNP	2R_8640595_SNP	1.85056e-15	176	FBgn0265356|tn|INTRON|0	FBgn0026619|Taz|DOWNSTREAM|12;FBgn0033773|mos|UPSTREAM|154
	2R_16275389_SNP	2R_18115554_SNP	1.02705e-14	176	Intergenic	FBgn0034716|Oatp58Dc|INTRON|0
	2L_10436941_SNP	2L_10488700_SNP	1.08393e-14	176	FBgn0032250|holn1|SYNONYMOUS_CODING|0;FBgn0027052|CHIP|UPSTREAM|607	FBgn0032258|CG7456|UPSTREAM|78;FBgn0032259|CG6144|UPSTREAM|146
	2L_7594343_SNP	2R_20565632_SNP	1.10766e-15	175	Intergenic	FBgn0035049|Mmp1|INTRON|0
	2L_21084155_SNP	X_12402864_SNP	8.85603e-15	174	FBgn0053510|CG33510|NON_SYNONYMOUS_CODING|0;FBgn0053509|CG33509|DOWNSTREAM|450	FBgn0030396|CG2556|INTRON|0
	2R_5104937_SNP	3L_6694565_SNP	1.9721e-15	173	Intergenic	FBgn0035710|SP1173|INTRON|0
	2L_19722014_SNP	2R_20663889_SNP	2.96679e-15	173	FBgn0000464|Lar|INTRON|0	FBgn0264876|CR44067|INTRON|0;FBgn0086908|egg|SYNONYMOUS_CODING|0
	2L_4240932_SNP	3R_15071159_SNP	4.42518e-15	173	FBgn0264867|CR44058|UPSTREAM|138	FBgn0038693|unc79|INTRON|0
	2L_12331388_SNP	X_7482665_SNP	5.81419e-15	173	Intergenic	Intergenic
	2L_14330307_SNP	2L_874978_SNP	6.61019e-15	173	FBgn0261529|ms(2)34Fe|INTRON|0	FBgn0053526|PNUTS|DOWNSTREAM|829
	2L_18192760_SNP	3R_9696744_SNP	8.7032e-15	173	FBgn0261804|CG42750|INTRON|0	FBgn0008646|E5|INTRON|0
	2L_20626212_SNP	3R_14666957_SNP	9.60976e-15	173	Intergenic	FBgn0038653|CG18208|INTRON|0
	2L_1303587_SNP	2R_7784731_SNP	1.4969e-14	173	Intergenic	FBgn0260959|MCPH1|SYNONYMOUS_CODING|0
	2L_9832820_INS	X_6997713_SNP	1.18027e-15	172	FBgn0032151|nAcRalpha-30D|INTRON|0	FBgn0029936|CG4617|SYNONYMOUS_CODING|0
	3L_11654719_SNP	3R_14997853_SNP	5.88168e-15	172	FBgn0052085|CG32085|INTRON|0	Intergenic
	3L_1021208_SNP	3L_8914147_SNP	7.33655e-15	172	FBgn0024277|trio|INTRON|0	FBgn0035936|Tsp66E|INTRON|0
	2L_20983762_SNP	3R_12810865_SNP	8.74133e-15	172	FBgn0250867|CG42238|INTRON|0	FBgn0038460|CG18622|INTRON|0
	2R_13584580_SNP	3R_8821893_SNP	9.20803e-15	172	FBgn0027872|rdgBbeta|INTRON|0	FBgn0038106|CG7488|SYNONYMOUS_CODING|0;FBgn0265083|CG44194|DOWNSTREAM|705;FBgn0038107|CG17327|DOWNSTREAM|705
	2L_16624948_SNP	2R_9657079_DEL	1.02114e-14	172	FBgn0259735|CG42389|INTRON|0	FBgn0033867|Cpr50Ca|UPSTREAM|341
	2L_20626318_SNP	3L_11649448_SNP	1.28054e-14	172	Intergenic	FBgn0052085|CG32085|INTRON|0;FBgn0262437|mir-274|UPSTREAM|570
	3R_26422715_SNP	3R_8088962_SNP	1.39304e-14	172	FBgn0039790|CG2246|INTRON|0;FBgn0051019|CG31019|UPSTREAM|11	FBgn0003651|svp|INTRON|0;FBgn0264829|CG44037|DOWNSTREAM|361
	2R_13536726_SNP	3L_8914147_SNP	1.77075e-14	172	FBgn0050106|CCHa1r|INTRON|0	FBgn0035936|Tsp66E|INTRON|0
	2L_18868977_SNP	3R_12506618_SNP	1.99537e-14	172	FBgn0003896|tup|INTRON|0	FBgn0003944|Ubx|INTRON|0
	2L_20981514_SNP	3R_3776422_SNP	2.8308e-14	172	FBgn0250867|CG42238|INTRON|0	FBgn0000504|dsx|INTRON|0
	2R_13829693_SNP	3L_6694565_SNP	3.9416e-14	172	Intergenic	FBgn0035710|SP1173|INTRON|0
	3L_19389621_SNP	3L_3754590_SNP	3.99781e-14	172	FBgn0052206|CG32206|INTRON|0	FBgn0052264|CG32264|INTRON|0;FBgn0035458|CG10858|NON_SYNONYMOUS_CODING|0
	2R_7115222_SNP	3R_14155477_SNP	4.06814e-14	172	FBgn0050021|metro|SYNONYMOUS_CODING|0;FBgn0033584|CG7737|DOWNSTREAM|971	FBgn0051235|CG31235|UPSTREAM|813
	2L_3100402_SNP	2R_10102048_SNP	5.07928e-14	172	FBgn0015600|toc|INTRON|0	FBgn0033912|RpS23|DOWNSTREAM|692
	2L_9167673_SNP	2R_6804620_SNP	5.77697e-14	172	FBgn0041092|tai|INTRON|0	Intergenic
	2R_17012247_SNP	2R_18704218_SNP	5.97083e-14	172	FBgn0020312|CG4050|SYNONYMOUS_CODING|0	FBgn0050271|CG30271|INTRON|0;FBgn0086408|stl|DOWNSTREAM|720
	2L_8970697_SNP	X_7484641_SNP	7.2024e-14	172	FBgn0032083|CG9541|UTR_3_PRIME|0;FBgn0032082|CG18088|DOWNSTREAM|70	Intergenic
	2L_1411803_SNP	3L_4836207_SNP	1.48167e-14	171	FBgn0002543|lea|INTRON|0	Intergenic
	3L_23191169_SNP	3L_952638_SNP	1.94262e-14	171	Intergenic	FBgn0264574|Glut1|INTRON|0
	2L_11929809_SNP	3L_6694565_SNP	3.29914e-14	171	Intergenic	FBgn0035710|SP1173|INTRON|0
	3L_3754682_SNP	X_5425766_DEL	3.70639e-14	170	FBgn0052264|CG32264|INTRON|0;FBgn0035458|CG10858|NON_SYNONYMOUS_CODING|0	FBgn0263512|Vsx2|INTRON|0
	2R_5625542_SNP	3R_13068541_SNP	4.95982e-14	170	FBgn0259678|sqa|INTRON|0	FBgn0038494|beat-IIb|INTRON|0
	2R_5593691_SNP	3R_13068541_SNP	6.24142e-14	170	FBgn0260474|CG30002|DOWNSTREAM|39;FBgn0033439|CG1773|UPSTREAM|81	FBgn0038494|beat-IIb|INTRON|0
	2L_12034107_SNP	3R_3664979_SNP	6.76055e-14	170	FBgn0010497|dmGlut|UTR_3_PRIME|0;FBgn0042126|CG18788|UPSTREAM|83	FBgn0085413|CG34384|INTRON|0
	2L_10716141_SNP	3R_11629679_SNP	7.13732e-14	170	Intergenic	FBgn0026616|alpha-Man-IIb|UPSTREAM|291;FBgn0038365|CG9593|DOWNSTREAM|304
	3R_8764567_SNP	X_5425904_SNP	4.58585e-14	169	Intergenic	FBgn0263512|Vsx2|INTRON|0
	2R_1627545_SNP	3R_12379746_SNP	5.35486e-14	169	Intergenic	FBgn0259244|CG42342|INTRON|0
	X_5579869_INS	X_7484641_SNP	7.9192e-14	169	FBgn0029789|CG3160|UTR_3_PRIME|0	Intergenic
	2L_21029437_SNP	2R_8851933_SNP	8.55339e-14	169	FBgn0250867|CG42238|INTRON|0	Intergenic
	2L_3100402_SNP	3R_11077511_SNP	5.78898e-14	168	FBgn0015600|toc|INTRON|0	FBgn0259823|CG42404|INTRON|0
	3L_6753024_INS	X_7483205_DEL	7.23746e-14	168	FBgn0052392|CG32392|INTRON|0	Intergenic
	2L_19692437_SNP	X_15547017_SNP	7.61299e-14	168	FBgn0000464|Lar|INTRON|0	Intergenic
	2R_13584580_SNP	3R_8802290_SNP	7.82329e-14	168	FBgn0027872|rdgBbeta|INTRON|0	FBgn0038098|CG7381|INTRON|0
	3L_355821_SNP	X_4767545_SNP	8.34533e-14	168	FBgn0261985|Ptpmeg|DOWNSTREAM|82;FBgn0035134|CG1231|UPSTREAM|601	FBgn0260971|CG42594|INTRON|0;FBgn0263506|CR43495|DOWNSTREAM|488
	2L_20965808_SNP	X_4953320_SNP	8.53552e-14	168	FBgn0250867|CG42238|UTR_3_PRIME|0	FBgn0003028|ovo|INTRON|0
	2R_5893067_DEL	X_19077090_SNP	7.61524e-14	167	FBgn0022382|Pka-R2|INTRON|0	FBgn0030992|CG33253|UPSTREAM|367
	2L_6090227_SNP	2R_6196266_SNP	1.08526e-13	167	FBgn0028420|Kr-h1|INTRON|0	FBgn0028426|JhI-1|NON_SYNONYMOUS_CODING|0
	2R_12131186_SNP	X_3138335_SNP	1.10571e-13	167	FBgn0261612|Cng|UTR_3_PRIME|0	FBgn0000479|dnc|INTRON|0;FBgn0010296|ng4|UPSTREAM|82
	2L_1303587_SNP	2R_7784215_SNP	4.1367e-14	166	Intergenic	FBgn0260959|MCPH1|DOWNSTREAM|132;FBgn0000556|Ef1alpha48D|DOWNSTREAM|948
	2L_21068836_SNP	2L_9829736_SNP	6.235e-14	166	FBgn0032910|CG9265|INTRON|0	FBgn0032151|nAcRalpha-30D|INTRON|0
	2L_13669121_SNP	2L_6277805_SNP	9.90007e-14	166	FBgn0028527|CG18507|SYNONYMOUS_CODING|0	FBgn0053531|Ddr|INTRON|0
	3R_14063533_SNP	X_7484148_SNP	1.0131e-13	166	FBgn0011701|repo|INTRON|0	Intergenic
	2L_10638983_SNP	2L_13296959_SNP	1.01415e-13	166	FBgn0032271|CG7329|UPSTREAM|512;FBgn0051872|CG31872|UPSTREAM|949	FBgn0051729|CG31729|INTRON|0
	2L_20935943_SNP	2L_6953727_SNP	1.14204e-13	165	Intergenic	FBgn0020616|SA|INTRON|0;FBgn0031874|CG13775|DOWNSTREAM|858
	3L_11658888_SNP	3R_4787620_SNP	1.28338e-13	165	FBgn0052085|CG32085|INTRON|0	FBgn0037645|CG11966|INTRON|0
	2L_10080342_SNP	2R_16362006_SNP	9.47035e-14	164	FBgn0265002|CG44153|INTRON|0	FBgn0086604|CG12484|DOWNSTREAM|361
	3R_11145681_DEL	X_5356495_SNP	9.88622e-14	163	FBgn0038316|CG6276|UTR_5_PRIME|0;FBgn0264832|CG44040|UPSTREAM|418;FBgn0026441|ear|UPSTREAM|796	FBgn0029768|SPR|INTRON|0
	2R_11170733_SNP	2R_12251232_SNP	1.10384e-13	163	FBgn0265194|trpm|INTRON|0	FBgn0034122|CG15711|NON_SYNONYMOUS_CODING|0;FBgn0034121|CG6262|DOWNSTREAM|203
	3R_13153078_SNP	3R_26341059_SNP	1.13413e-13	161	FBgn0038498|beat-IIa|SYNONYMOUS_CODING|0	FBgn0039784|CG9698|SYNONYMOUS_CODING|0;FBgn0051524|CG31524|UPSTREAM|982
	2R_3173005_SNP	3R_11424686_SNP	7.97724e-14	160	FBgn0003174|pwn|INTRON|0	Intergenic
	2R_10125013_SNP	3R_11424686_SNP	1.2207e-13	160	FBgn0033915|CG8485|INTRON|0	Intergenic
	2R_5149499_SNP	X_7483733_SNP	1.07842e-13	158	FBgn0083977|CG34141|NON_SYNONYMOUS_CODING|0;FBgn0020621|Pkn|INTRON|0	Intergenic
	2L_4816730_SNP	3L_16511949_SNP	1.08978e-13	158	FBgn0031631|CG3225|SYNONYMOUS_CODING|0;FBgn0031630|CG15629|DOWNSTREAM|839	FBgn0263131|CG43373|INTRON|0
	2L_16624948_SNP	2R_16312087_SNP	1.10029e-13	158	FBgn0259735|CG42389|INTRON|0	FBgn0086604|CG12484|UTR_5_PRIME|0
	2L_15749249_SNP	2R_8873076_SNP	1.15025e-13	157	FBgn0001989|l(2)35Di|DOWNSTREAM|352	FBgn0265427|CR44339|EXON|0
	2R_7266143_SNP	3R_4787620_SNP	1.29025e-13	157	FBgn0033629|Tsp47F|INTRON|0	FBgn0037645|CG11966|INTRON|0
	2R_7698932_SNP	3R_11174202_SNP	1.18274e-13	156	FBgn0033652|ths|SYNONYMOUS_CODING|0	FBgn0261679|CG42726|INTRON|0;FBgn0261680|CG42727|INTRON|0;FBgn0051301|CG31301|DOWNSTREAM|468
	3R_23644089_SNP	3R_8016133_SNP	1.19588e-13	154	FBgn0085382|CG34353|INTRON|0	Intergenic
	2L_3366197_SNP	3R_17224793_SNP	1.37138e-13	153	FBgn0085423|CG34394|INTRON|0	FBgn0038886|CG6475|SYNONYMOUS_CODING|0
	2L_7065553_SNP	X_6788340_SNP	1.1495e-13	152	FBgn0031886|Nuf2|SYNONYMOUS_CODING|0	Intergenic
	2L_20861082_SNP	3R_18564345_SNP	1.30998e-13	150	FBgn0032897|CG9336|DOWNSTREAM|68	FBgn0039016|Dcr-1|NON_SYNONYMOUS_CODING|0
	2L_10211108_SNP	2L_5654394_SNP	1.36154e-13	146	FBgn0032194|CG4901|UPSTREAM|75;FBgn0032193|CG5727|UPSTREAM|408	FBgn0051646|CG31646|INTRON|0
	2L_13218422_SNP	3R_8735856_SNP	1.20003e-13	144	FBgn0032485|CG9426|SYNONYMOUS_CODING|0	FBgn0038090|CG10909|UTR_3_PRIME|0
	2L_4132291_SNP	3L_9699293_SNP	1.35592e-13	135	Intergenic	FBgn0036032|CG16711|NON_SYNONYMOUS_CODING|0
	2R_955119_SNP	3R_1172759_SNP	1.28921e-13	132	FBgn0013348|TpnC41C|INTRON|0	FBgn0013576|mtd|INTRON|0
	2R_17012247_SNP	3L_11591752_SNP	1.44297e-13	131	FBgn0020312|CG4050|SYNONYMOUS_CODING|0	FBgn0036179|CG7368|INTRON|0;FBgn0036178|CG14137|DOWNSTREAM|984
	2R_9657079_DEL	3R_8735856_SNP	1.48987e-13	122	FBgn0033867|Cpr50Ca|UPSTREAM|341	FBgn0038090|CG10909|UTR_3_PRIME|0
	2L_17415805_SNP	3L_14653336_DEL	1.40619e-13	117	FBgn0011274|Dif|INTRON|0	FBgn0041604|dlp|INTRON|0
	2R_8180909_SNP	3L_21857491_SNP	1.40677e-13	117	FBgn0261611|CG42700|INTRON|0	FBgn0262737|mub|INTRON|0
	2L_6989688_SNP	2R_5893067_DEL	1.63085e-13	100	FBgn0031879|uif|INTRON|0	FBgn0022382|Pka-R2|INTRON|0
	2L_20965808_SNP	2L_2371103_SNP	1.61113e-13	99	FBgn0250867|CG42238|UTR_3_PRIME|0	FBgn0031417|CG3597|SYNONYMOUS_CODING|0;FBgn0261647|Axud1|DOWNSTREAM|966
	3R_14874807_SNP	3R_4638146_SNP	1.59075e-13	97	FBgn0004876|cdi|SYNONYMOUS_CODING|0	FBgn0037635|CG9837|INTRON|0
	2R_11049838_SNP	2R_12353239_SNP	1.62965e-13	95	FBgn0013467|igl|INTRON|0	FBgn0261292|CheB53a|UPSTREAM|975
	2L_20983762_SNP	3L_23255459_SNP	1.72346e-13	95	FBgn0250867|CG42238|INTRON|0	FBgn0037212|nAcRalpha-80B|INTRON|0
	2L_20983762_SNP	2L_2261132_SNP	1.73794e-13	94	FBgn0250867|CG42238|INTRON|0	Intergenic
	2R_11516629_SNP	2R_5491620_SNP	1.69641e-13	86	FBgn0260429|CG42524|INTRON|0	FBgn0033434|CG1902|SYNONYMOUS_CODING|0
	2L_12307777_SNP	2L_2685316_SNP	1.63639e-13	85	FBgn0000114|aret|INTRON|0	FBgn0051690|CG31690|INTRON|0
	2L_5538698_SNP	3R_22874127_SNP	1.71389e-13	85	FBgn0031716|CG14015|INTRON|0;FBgn0014189|Hel25E|DOWNSTREAM|628	FBgn0004842|NepYr|INTRON|0;FBgn0029170|TwdlT|UPSTREAM|815
	3L_19051966_SNP	X_14599198_SNP	1.7573e-13	82	FBgn0036842|CG3797|DOWNSTREAM|906	FBgn0015774|NetB|INTRON|0
	3L_5785971_SNP	3R_8861042_SNP	1.77824e-13	74	FBgn0086694|Bre1|SYNONYMOUS_CODING|0	FBgn0003308|ry|NON_SYNONYMOUS_CODING|0
	2L_13327727_SNP	3L_7594752_SNP	1.73147e-13	71	FBgn0264308|CG43778|INTRON|0	FBgn0035802|CG33275|INTRON|0
	2L_6096713_SNP	2R_11827883_DEL	1.86023e-13	71	FBgn0031779|CG9175|UTR_3_PRIME|0;FBgn0028420|Kr-h1|DOWNSTREAM|215	FBgn0034051|Mlf|UPSTREAM|306;FBgn0034052|CG8299|DOWNSTREAM|322
	2L_16630216_SNP	2L_7866449_SNP	1.71769e-13	68	FBgn0259735|CG42389|INTRON|0	FBgn0045038|Proct|INTRON|0
	3R_10980360_SNP	3R_25991742_SNP	1.79946e-13	60	FBgn0038295|Gyc88E|INTRON|0	FBgn0051030|CG31030|INTRON|0;FBgn0051028|CG31028|DOWNSTREAM|611
	2L_15996528_SNP	3L_22449822_SNP	1.72651e-13	55	Intergenic	FBgn0037162|CG11449|DOWNSTREAM|733
	2L_267391_SNP	2R_5502465_SNP	1.63025e-13	54	FBgn0031238|CG3645|INTRON|0;FBgn0031239|CG17075|UTR_5_PRIME|0	FBgn0264878|CR44069|EXON|0;FBgn0033438|Mmp2|SYNONYMOUS_CODING|0
	3R_8959686_SNP	X_7484641_SNP	1.7521e-13	48	FBgn0038118|timeout|INTRON|0;FBgn0260793|2mit|INTRON|0	Intergenic
	3L_965244_SNP	3R_23379277_SNP	1.70317e-13	46	FBgn0264574|Glut1|INTRON|0	FBgn0004387|Klp98A|INTRON|0
	2L_14799200_SNP	3R_15309772_SNP	1.81659e-13	44	Intergenic	FBgn0260003|Dys|INTRON|0
	2L_17695082_SNP	2R_9444974_SNP	1.57329e-13	38	FBgn0015609|CadN|INTRON|0	FBgn0083006|snoRNA:Psi28S-1153|DOWNSTREAM|70;FBgn0033855|link|DOWNSTREAM|127;FBgn0263472|snoRNA:2R:9445205|DOWNSTREAM|231;FBgn0263459|snoRNA:2R:9445410|DOWNSTREAM|436
	2L_9111346_SNP	3R_13477421_SNP	1.55141e-13	37	FBgn0032096|Or30a|UPSTREAM|468	FBgn0038532|CG14322|INTRON|0
	2L_19940417_SNP	2R_13692502_SNP	1.74062e-13	34	FBgn0263873|sick|INTRON|0	FBgn0259211|grh|INTRON|0
	2L_20249939_SNP	X_17436022_SNP	1.7243e-13	30	FBgn0058172|CG40172|UPSTREAM|217	FBgn0263706|CG43658|INTRON|0
	2L_8330496_SNP	2R_6785120_SNP	1.34497e-13	29	FBgn0032022|CG14275|INTRON|0	FBgn0033570|CG7712|INTRON|0;FBgn0033569|CG12942|DOWNSTREAM|393;FBgn0033571|Rpb5|DOWNSTREAM|416
	2R_17497090_SNP	3L_5815038_SNP	1.62025e-13	29	FBgn0034639|CG15673|INTRON|0	FBgn0003984|vn|INTRON|0
	2R_11609070_SNP	2R_5593691_SNP	1.68853e-13	29	Intergenic	FBgn0260474|CG30002|DOWNSTREAM|39;FBgn0033439|CG1773|UPSTREAM|81
	2R_13584580_SNP	3R_8833381_SNP	9.73416e-14	28	FBgn0027872|rdgBbeta|INTRON|0	FBgn0038108|CG7518|DOWNSTREAM|182;FBgn0038110|CG8031|DOWNSTREAM|725
	3R_26422911_SNP	3R_8088962_SNP	1.23104e-13	20	FBgn0039790|CG2246|INTRON|0;FBgn0051019|CG31019|INTRON|0	FBgn0003651|svp|INTRON|0;FBgn0264829|CG44037|DOWNSTREAM|361
	2L_20983762_SNP	2L_6265650_SNP	1.62671e-13	20	FBgn0250867|CG42238|INTRON|0	FBgn0053531|Ddr|INTRON|0
	2L_8246678_SNP	2R_5225252_INS	1.4601e-13	19	FBgn0032010|CG8086|INTRON|0	FBgn0033403|CG13739|INTRON|0;FBgn0033405|CG13954|INTRON|0
	2L_10211067_SNP	2R_18535796_SNP	1.34902e-13	17	FBgn0032194|CG4901|UPSTREAM|116;FBgn0032193|CG5727|UPSTREAM|367	FBgn0085474|CG34445|NON_SYNONYMOUS_CODING|0;FBgn0085475|CG34446|UPSTREAM|528;FBgn0034755|CG3746|DOWNSTREAM|827
	2L_7667877_SNP	3R_11145681_DEL	1.15131e-13	15	FBgn0264087|Slob|INTRON|0;FBgn0040299|Myo28B1|INTRON|0	FBgn0038316|CG6276|UTR_5_PRIME|0;FBgn0264832|CG44040|UPSTREAM|418;FBgn0026441|ear|UPSTREAM|796
	2L_20866397_SNP	2R_6891739_SNP	1.22705e-13	15	FBgn0032899|CG9338|INTRON|0	FBgn0040765|luna|INTRON|0
	3L_9652054_SNP	X_1738192_SNP	1.26425e-13	15	FBgn0053696|CG33696|UTR_3_PRIME|0;FBgn0016081|fry|INTRON|0	FBgn0261548|CG42666|INTRON|0
	2L_7584474_SNP	3R_26302660_SNP	1.30667e-13	15	Intergenic	FBgn0039776|PH4alphaEFB|INTRON|0;FBgn0260440|spdo|SYNONYMOUS_CODING|0
	2L_4096105_SNP	2R_6228472_SNP	1.34656e-13	15	FBgn0000547|ed|INTRON|0	FBgn0261698|CG42732|INTRON|0
	3R_11090194_SNP	X_7484641_SNP	1.23413e-13	14	FBgn0014879|Set|SYNONYMOUS_CODING|0	Intergenic
	2R_13584580_SNP	3R_8820642_SNP	1.13365e-13	13	FBgn0027872|rdgBbeta|INTRON|0	FBgn0038105|yellow-f2|INTRON|0;FBgn0038106|CG7488|UPSTREAM|700
	2L_21068836_SNP	2R_14988942_SNP	1.26393e-13	13	FBgn0032910|CG9265|INTRON|0	FBgn0004168|5-HT1A|INTRON|0
	2L_11609778_SNP	2R_5893067_DEL	1.19196e-13	12	FBgn0015400|kek2|INTRON|0;FBgn0032368|spag4|DOWNSTREAM|732	FBgn0022382|Pka-R2|INTRON|0
	2L_4313674_SNP	X_16306790_INS	7.99574e-14	11	FBgn0010473|tutl|INTRON|0	FBgn0030747|CG4301|INTRON|0
	3R_22709068_SNP	X_7680042_SNP	1.00642e-13	11	FBgn0004359|T48|INTRON|0	Intergenic
	2L_13329166_SNP	2R_16704426_SNP	1.17917e-13	11	FBgn0264308|CG43778|INTRON|0	Intergenic
	2R_8829635_SNP	3R_13647711_SNP	1.39187e-13	11	FBgn0004512|Mdr49|SYNONYMOUS_CODING|0	FBgn0261649|tinc|INTRON|0
	3L_19104428_SNP	3R_11424686_SNP	9.47893e-14	10	FBgn0036851|CG14082|INTRON|0	Intergenic
	3R_14040356_SNP	X_14664575_SNP	1.12349e-13	10	FBgn0028499|CG7985|INTRON|0	Intergenic
	2L_20983762_SNP	3L_6955346_SNP	1.26125e-13	10	FBgn0250867|CG42238|INTRON|0	FBgn0261445|sgl|INTRON|0
	2R_4463985_SNP	3R_25976951_SNP	8.88744e-14	9	FBgn0259226|CG42326|SYNONYMOUS_CODING|0	FBgn0039748|CG15529|UPSTREAM|830
	2L_17189276_SNP	2L_5574982_SNP	1.41725e-13	9	FBgn0032629|beat-IIIc|DOWNSTREAM|534	Intergenic
	2L_16228422_SNP	3L_3525251_SNP	1.48792e-13	9	Intergenic	FBgn0005640|Eip63E|INTRON|0
	2L_2190683_SNP	2R_9448565_DEL	9.58778e-14	8	FBgn0264874|CR44065|EXON|0;FBgn0031395|CG10874|INTRON|0	FBgn0033856|CG13334|DOWNSTREAM|293
	3R_4920516_SNP	3R_7753731_SNP	9.98226e-14	8	FBgn0003165|pum|INTRON|0	FBgn0037963|Cad87A|INTRON|0
	2L_20707672_SNP	2R_18962173_SNP	1.3174e-13	8	FBgn0014859|Hr38|INTRON|0	FBgn0003062|Fib|UTR_5_PRIME|0;FBgn0034816|CG3085|UPSTREAM|179;FBgn0065073|snoRNA:229|UPSTREAM|682
	2L_11812546_SNP	3R_13599818_SNP	1.3453e-13	8	FBgn0032378|CycY|UTR_5_PRIME|0	FBgn0262562|CG43102|INTRON|0
	2L_11432067_SNP	2R_19185794_SNP	1.41694e-13	8	Intergenic	Intergenic
	3L_2690404_SNP	X_15490246_SNP	6.21706e-14	7	FBgn0264606|CG43955|INTRON|0	Intergenic
	2R_7564075_SNP	3L_6799516_SNP	8.2827e-14	7	FBgn0044020|Roc2|INTRON|0;FBgn0033644|Tret1-2|SYNONYMOUS_CODING|0	Intergenic
	2L_4797695_SNP	X_2706757_SNP	1.12605e-13	7	FBgn0031629|Clect27|INTRON|0	FBgn0028369|kirre|INTRON|0
	2R_18021789_MNP	3R_14997853_SNP	1.48203e-13	7	Intergenic	Intergenic
	2L_10026833_SNP	3R_14030450_SNP	1.56667e-13	7	FBgn0032176|CG13127|SYNONYMOUS_CODING|0	FBgn0028499|CG7985|INTRON|0
	3L_19047558_SNP	3R_11145681_DEL	6.44311e-14	6	Intergenic	FBgn0038316|CG6276|UTR_5_PRIME|0;FBgn0264832|CG44040|UPSTREAM|418;FBgn0026441|ear|UPSTREAM|796
	3R_14030450_SNP	3R_14687659_DEL	8.24279e-14	6	FBgn0028499|CG7985|INTRON|0	Intergenic
	2L_20983762_SNP	2L_7572533_SNP	1.01966e-13	6	FBgn0250867|CG42238|INTRON|0	FBgn0264895|Rapgap1|INTRON|0
	2L_11437058_SNP	3L_3615613_SNP	1.43799e-13	6	FBgn0261648|salm|SYNONYMOUS_CODING|0	FBgn0035453|CG10357|SYNONYMOUS_CODING|0;FBgn0035452|CG10359|DOWNSTREAM|369
	2R_5491620_SNP	3L_6563137_SNP	2.56107e-14	5	FBgn0033434|CG1902|SYNONYMOUS_CODING|0	FBgn0042185|CG18769|INTRON|0;FBgn0263973|jv|INTRON|0
	2R_14890666_SNP	2R_8640595_SNP	4.52971e-14	5	FBgn0265356|tn|INTRON|0	FBgn0026619|Taz|DOWNSTREAM|12;FBgn0033773|mos|UPSTREAM|154
	2R_5184571_SNP	3R_13647516_SNP	8.98625e-14	5	FBgn0028408|Drep-2|INTRON|0	FBgn0261649|tinc|INTRON|0
	2R_5128268_SNP	3R_8097339_SNP	9.03947e-14	5	FBgn0015037|Cyp4p1|SYNONYMOUS_CODING|0;FBgn0010114|hig|INTRON|0;FBgn0033395|Cyp4p2|DOWNSTREAM|932	FBgn0003651|svp|INTRON|0;FBgn0038009|CG17738|DOWNSTREAM|317
	2L_1303587_SNP	2R_4962089_INS	9.44862e-14	5	Intergenic	FBgn0011746|ana|INTRON|0
	2R_5186004_SNP	3L_16615763_SNP	1.00762e-13	5	FBgn0028408|Drep-2|SYNONYMOUS_CODING|0	FBgn0000017|Abl|UTR_3_PRIME|0
	2L_6950787_SNP	2R_6150883_SNP	1.03937e-13	5	FBgn0020616|SA|SYNONYMOUS_CODING|0;FBgn0031873|Gas41|UPSTREAM|580	FBgn0050009|CR30009|EXON|0
	2L_16536461_SNP	X_14542375_SNP	1.13884e-13	5	Intergenic	FBgn0015773|NetA|INTRON|0
	3R_25158518_SNP	3R_9962684_SNP	1.14094e-13	5	Intergenic	Intergenic
	2L_15938488_SNP	2L_18901411_SNP	1.61725e-13	5	FBgn0028645|beat-Ib|INTRON|0	Intergenic
	2L_10352820_SNP	2R_18021789_MNP	2.60559e-14	4	FBgn0085396|CG34367|INTRON|0	Intergenic
	2L_16388208_SNP	2L_9164858_SNP	6.14082e-14	4	Intergenic	FBgn0032100|CG13108|INTRON|0;FBgn0032101|CG9586|DOWNSTREAM|563
	2L_21068836_SNP	3L_17145098_SNP	6.90167e-14	4	FBgn0032910|CG9265|INTRON|0	FBgn0260943|Rbp6|INTRON|0
	2L_878389_SNP	2R_16356606_SNP	6.93477e-14	4	FBgn0031292|CG15824|INTRON|0;FBgn0002936|ninaA|DOWNSTREAM|119	FBgn0086604|CG12484|INTRON|0
	2R_8550733_SNP	3R_8072451_SNP	7.54402e-14	4	FBgn0261673|nemy|INTRON|0	Intergenic
	2L_2970337_SNP	2R_19385398_SNP	7.7971e-14	4	FBgn0004584|Rrp1|SYNONYMOUS_CODING|0;FBgn0024920|Ts|UPSTREAM|717	Intergenic
	3R_7865757_SNP	X_16293854_SNP	8.14925e-14	4	FBgn0037986|CG14736|UPSTREAM|493	FBgn0030746|CG9981|UTR_3_PRIME|0;FBgn0004367|mei-41|DOWNSTREAM|253
	2L_877766_SNP	2R_16356606_SNP	8.98608e-14	4	FBgn0002936|ninaA|SYNONYMOUS_CODING|0;FBgn0031292|CG15824|DOWNSTREAM|415;FBgn0053526|PNUTS|DOWNSTREAM|728	FBgn0086604|CG12484|INTRON|0
	2L_20623967_SNP	2L_4417329_SNP	9.01196e-14	4	Intergenic	FBgn0031602|CG15431|INTRON|0
	2R_1701044_SNP	3L_10708273_SNP	9.03773e-14	4	FBgn0085414|dpr12|INTRON|0	Intergenic
	2L_11076921_SNP	2L_5574982_SNP	9.33828e-14	4	FBgn0032336|Ast-C|INTRON|0;FBgn0263971|CG43725|DOWNSTREAM|959	Intergenic
	3R_11145681_DEL	X_13484323_SNP	9.81232e-14	4	FBgn0038316|CG6276|UTR_5_PRIME|0;FBgn0264832|CG44040|UPSTREAM|418;FBgn0026441|ear|UPSTREAM|796	FBgn0086674|Tango13|SYNONYMOUS_CODING|0
	2R_6654978_SNP	3R_9297969_SNP	9.81461e-14	4	FBgn0053144|CG33144|INTRON|0	Intergenic
	2R_7126993_SNP	3R_4030589_SNP	1.0166e-13	4	FBgn0033592|CG13215|DOWNSTREAM|6;FBgn0033591|CG13216|UPSTREAM|493	FBgn0261290|CheA84a|UPSTREAM|37
	2L_4058437_SNP	2R_11613251_SNP	1.03097e-13	4	FBgn0000547|ed|INTRON|0	Intergenic
	3R_7872744_SNP	X_4633190_SNP	1.12704e-13	4	Intergenic	Intergenic
	2L_7268482_SNP	2L_8904676_SNP	1.16634e-13	4	FBgn0010453|Wnt4|INTRON|0	FBgn0085427|CG34398|INTRON|0
	3L_10553187_SNP	3R_12506618_SNP	1.17008e-13	4	FBgn0052062|A2bp1|INTRON|0	FBgn0003944|Ubx|INTRON|0
	2L_16054675_SNP	X_16496558_SNP	1.18665e-13	4	FBgn0013433|beat-Ia|INTRON|0	FBgn0061200|Nup153|SYNONYMOUS_CODING|0
	2L_22076031_SNP	3L_17312155_SNP	1.28742e-13	4	Intergenic	FBgn0036706|CG6485|DOWNSTREAM|914
	2R_10018600_SNP	3R_21291568_SNP	1.33697e-13	4	FBgn0040752|Prosap|INTRON|0	FBgn0004509|Fur1|INTRON|0
	2R_5585573_SNP	3L_3112538_SNP	1.36925e-13	4	Intergenic	FBgn0035399|CG14955|NON_SYNONYMOUS_CODING|0
	2R_10214493_SNP	3L_1641632_SNP	1.47588e-13	4	FBgn0085408|Shroom|SYNONYMOUS_CODING|0	FBgn0025725|alphaCop|SYNONYMOUS_CODING|0;FBgn0013753|Bgb|DOWNSTREAM|680
	2R_14694746_SNP	3L_369356_SNP	3.26983e-15	3	Intergenic	FBgn0262139|trh|SYNONYMOUS_CODING|0
	2L_11796942_SNP	3R_7006376_SNP	9.777e-15	3	FBgn0020309|crol|UTR_3_PRIME|0	Intergenic
	2R_14225630_SNP	2R_15222855_SNP	2.60056e-14	3	FBgn0010575|sbb|INTRON|0	FBgn0264753|Rgk1|INTRON|0;FBgn0054045|CG34045|DOWNSTREAM|162
	2L_21084155_SNP	X_5092363_SNP	3.42212e-14	3	FBgn0053510|CG33510|NON_SYNONYMOUS_CODING|0;FBgn0053509|CG33509|DOWNSTREAM|450	FBgn0086911|rg|INTRON|0
	2L_9861672_SNP	X_13127943_SNP	4.09183e-14	3	FBgn0032151|nAcRalpha-30D|INTRON|0	FBgn0004456|mew|INTRON|0
	3R_8733550_SNP	X_18220763_SNP	4.33496e-14	3	Intergenic	FBgn0030913|CG6123|UTR_3_PRIME|0
	2L_22145990_SNP	3R_14405556_SNP	4.37752e-14	3	FBgn0261802|CG42748|NON_SYNONYMOUS_CODING|0	FBgn0038627|CG7694|INTRON|0;FBgn0023083|fray|INTRON|0
	2L_10634404_SNP	3R_10647002_SNP	4.6455e-14	3	FBgn0032271|CG7329|INTRON|0	FBgn0264754|btsz|INTRON|0
	2R_19649716_SNP	3R_16892706_SNP	4.80713e-14	3	FBgn0034903|CG9850|INTRON|0	FBgn0000083|AnnIX|INTRON|0
	2R_5502465_SNP	3R_13616689_SNP	5.05959e-14	3	FBgn0264878|CR44069|EXON|0;FBgn0033438|Mmp2|SYNONYMOUS_CODING|0	FBgn0262562|CG43102|INTRON|0
	3L_20452276_SNP	3R_1959275_SNP	5.10417e-14	3	FBgn0036995|CG5195|SYNONYMOUS_CODING|0	Intergenic
	2L_19719196_SNP	3R_14082970_SNP	5.15124e-14	3	FBgn0000464|Lar|INTRON|0	FBgn0261019|moi|UTR_3_PRIME|0;FBgn0260241|tatl|SYNONYMOUS_CODING|0
	2L_2998035_SNP	3L_10899272_SNP	5.51014e-14	3	FBgn0025681|CG3558|SYNONYMOUS_CODING|0	Intergenic
	2L_11931839_SNP	3R_11145681_DEL	5.98358e-14	3	Intergenic	FBgn0038316|CG6276|UTR_5_PRIME|0;FBgn0264832|CG44040|UPSTREAM|418;FBgn0026441|ear|UPSTREAM|796
	2R_9958271_SNP	3L_1406124_SNP	6.34893e-14	3	FBgn0040752|Prosap|INTRON|0	FBgn0003138|Ptp61F|INTRON|0
	2R_17620895_SNP	2R_18021789_MNP	6.35691e-14	3	Intergenic	Intergenic
	2R_18432050_SNP	X_21951685_SNP	6.48843e-14	3	FBgn0003175|px|INTRON|0	Intergenic
	2R_11609070_SNP	2R_5591272_SNP	6.88116e-14	3	Intergenic	FBgn0260474|CG30002|UPSTREAM|617
	2L_7493176_SNP	3R_23306019_SNP	7.83069e-14	3	FBgn0260486|CG42533|INTRON|0	FBgn0039519|Cyp6a18|UTR_3_PRIME|0
	2L_7573130_SNP	3R_14030450_SNP	8.02023e-14	3	FBgn0264895|Rapgap1|INTRON|0	FBgn0028499|CG7985|INTRON|0
	2L_4737873_SNP	2L_7837713_SNP	8.66658e-14	3	FBgn0031627|CG15630|INTRON|0	Intergenic
	3L_14058503_SNP	3R_15169853_SNP	8.83625e-14	3	FBgn0052138|CG32138|INTRON|0	Intergenic
	3R_26678830_SNP	X_14788862_SNP	8.8395e-14	3	FBgn0003720|tll|SYNONYMOUS_CODING|0	FBgn0264078|Flo-2|INTRON|0;FBgn0030592|CG9514|INTRON|0
	2L_5333987_SNP	2R_18868625_SNP	8.99021e-14	3	FBgn0031702|fusl|INTRON|0	Intergenic
	2L_4240932_SNP	3R_15071265_SNP	9.09552e-14	3	FBgn0264867|CR44058|UPSTREAM|138	FBgn0038693|unc79|INTRON|0
	2L_9384868_SNP	2R_5186712_SNP	9.17079e-14	3	FBgn0085395|Shawl|INTRON|0	FBgn0028408|Drep-2|SYNONYMOUS_CODING|0
	3L_9089714_SNP	3R_23004915_SNP	9.234e-14	3	FBgn0040827|CG13315|UPSTREAM|262	FBgn0004197|Ser|INTRON|0
	2L_3100402_SNP	2R_14213162_SNP	9.35684e-14	3	FBgn0015600|toc|INTRON|0	FBgn0010575|sbb|INTRON|0
	2L_21301982_SNP	3L_6456123_SNP	9.65667e-14	3	FBgn0032940|Mio|INTRON|0	FBgn0261801|CG42747|INTRON|0
	2R_13001595_SNP	3L_11744337_SNP	9.88843e-14	3	FBgn0034194|CG15611|NON_SYNONYMOUS_CODING|0	FBgn0036202|CG6024|INTRON|0;FBgn0041231|Gr68a|UPSTREAM|68
	2L_10211067_SNP	2R_16638322_SNP	9.93044e-14	3	FBgn0032194|CG4901|UPSTREAM|116;FBgn0032193|CG5727|UPSTREAM|367	FBgn0085230|CG34201|UPSTREAM|130;FBgn0040726|dpr|DOWNSTREAM|373
	X_18389981_DEL	X_7484641_SNP	9.99642e-14	3	FBgn0030930|GalNAc-T2|DOWNSTREAM|131	Intergenic
	3L_8754504_SNP	X_5897562_SNP	1.0444e-13	3	FBgn0261259|Fhos|SYNONYMOUS_CODING|0	Intergenic
	2L_3960166_SNP	2R_18021789_MNP	1.08371e-13	3	FBgn0051774|fred|INTRON|0	Intergenic
	2L_21690684_SNP	3L_11340413_SNP	1.15196e-13	3	FBgn0051619|CG31619|INTRON|0	Intergenic
	2L_14315431_SNP	X_19620010_SNP	1.17591e-13	3	FBgn0261563|wb|INTRON|0	FBgn0031064|CG12531|INTRON|0
	2L_2314406_DEL	2R_14687217_SNP	1.19946e-13	3	FBgn0031414|eys|INTRON|0;FBgn0031413|CG9967|INTRON|0	FBgn0010651|l(2)08717|INTRON|0
	3R_2788065_SNP	X_6998833_DEL	1.28125e-13	3	FBgn0260642|Antp|INTRON|0	FBgn0029937|CG8300|UPSTREAM|84;FBgn0029936|CG4617|UPSTREAM|310
	2L_4901979_SNP	2L_7573130_SNP	1.44973e-13	3	FBgn0031645|CG3036|INTRON|0	FBgn0264895|Rapgap1|INTRON|0
	X_12342265_SNP	X_3214840_DEL	1.66638e-13	3	FBgn0259680|Pkcdelta|INTRON|0	FBgn0000479|dnc|INTRON|0
	3R_20545969_SNP	3R_4852077_SNP	2.48578e-13	3	FBgn0004885|tok|INTRON|0;FBgn0039219|CG13630|UPSTREAM|883	FBgn0002932|neur|INTRON|0
	3L_499769_SNP	3L_8913563_SNP	1.03633e-14	2	FBgn0001316|klar|INTRON|0;FBgn0085296|CG34267|DOWNSTREAM|245	FBgn0035936|Tsp66E|INTRON|0
	3R_9049414_SNP	X_7484148_SNP	1.79024e-14	2	FBgn0000024|Ace|DOWNSTREAM|933	Intergenic
	2L_4110495_SNP	2R_11099330_SNP	1.91632e-14	2	FBgn0000547|ed|INTRON|0	FBgn0033998|row|SYNONYMOUS_CODING|0
	2L_7909938_SNP	2R_5488763_SNP	2.11556e-14	2	FBgn0085450|Snoo|INTRON|0	FBgn0033434|CG1902|INTRON|0;FBgn0050340|CG30340|UPSTREAM|6;FBgn0050339|CG30339|DOWNSTREAM|173
	2R_11516178_SNP	2R_5342407_SNP	2.79567e-14	2	FBgn0260429|CG42524|INTRON|0	FBgn0053757|CG33757|NON_SYNONYMOUS_CODING|0;FBgn0259234|Camta|INTRON|0;FBgn0053758|CG33758|UPSTREAM|847
	2R_13816237_SNP	3L_369356_SNP	3.84562e-14	2	Intergenic	FBgn0262139|trh|SYNONYMOUS_CODING|0
	2R_8484823_SNP	3L_3367669_SNP	4.01935e-14	2	FBgn0027356|Amph|INTRON|0	FBgn0004167|kst|SYNONYMOUS_CODING|0
	2L_20845264_SNP	3R_12345235_SNP	4.38618e-14	2	FBgn0051676|CG31676|INTRON|0	FBgn0259244|CG42342|INTRON|0
	2R_11325100_SNP	3L_3915939_SNP	4.45711e-14	2	FBgn0263980|CG43729|INTRON|0	FBgn0004910|Eip63F-1|INTRON|0
	2R_8640595_SNP	3L_2999189_SNP	4.54051e-14	2	FBgn0026619|Taz|DOWNSTREAM|12;FBgn0033773|mos|UPSTREAM|154	Intergenic
	2L_21059075_SNP	2L_4165862_SNP	4.63507e-14	2	FBgn0032910|CG9265|INTRON|0	FBgn0026394|Or24a|SYNONYMOUS_CODING|0
	2R_6142087_SNP	3R_14195559_SNP	5.00163e-14	2	FBgn0033500|CG12913|SYNONYMOUS_CODING|0	FBgn0004618|gl|SYNONYMOUS_CODING|0
	3R_27167897_SNP	X_7680042_SNP	5.33084e-14	2	FBgn0085376|CG34347|INTRON|0	Intergenic
	2L_13681547_SNP	3R_17009769_SNP	5.34481e-14	2	FBgn0051814|CG31814|INTRON|0	FBgn0264357|SNF4Agamma|INTRON|0
	2R_16713041_SNP	3L_1848737_SNP	5.45943e-14	2	FBgn0011674|insc|SYNONYMOUS_CODING|0	Intergenic
	3L_16816652_SNP	3R_15209832_SNP	5.92093e-14	2	FBgn0036665|CG13024|INTRON|0	FBgn0086613|Ino80|INTRON|0
	2L_2551673_SNP	3R_1941425_SNP	6.04877e-14	2	FBgn0031431|CG3515|SYNONYMOUS_CODING|0	Intergenic
	2L_13391755_SNP	2L_874978_SNP	6.22569e-14	2	FBgn0032517|CG7099|SYNONYMOUS_CODING|0	FBgn0053526|PNUTS|DOWNSTREAM|829
	2L_3742893_SNP	2L_874978_SNP	6.48113e-14	2	FBgn0031568|CG10019|INTRON|0	FBgn0053526|PNUTS|DOWNSTREAM|829
	2R_5184571_SNP	2R_9739193_SNP	7.13725e-14	2	FBgn0028408|Drep-2|INTRON|0	FBgn0050485|CG30485|NON_SYNONYMOUS_CODING|0
	2L_8284244_SNP	2R_20875422_INS	7.24654e-14	2	FBgn0003502|Btk29A|INTRON|0	FBgn0035091|CG3829|INTRON|0
	2L_11796691_SNP	2L_7572533_SNP	7.50734e-14	2	FBgn0020309|crol|UTR_3_PRIME|0	FBgn0264895|Rapgap1|INTRON|0
	3L_6563137_SNP	X_3096321_SNP	7.52373e-14	2	FBgn0042185|CG18769|INTRON|0;FBgn0263973|jv|INTRON|0	FBgn0000479|dnc|INTRON|0
	3L_17193675_SNP	X_16726580_SNP	7.70534e-14	2	FBgn0260943|Rbp6|INTRON|0	FBgn0030797|CG13004|INTRON|0
	2R_5974807_SNP	X_6238551_SNP	7.78603e-14	2	FBgn0033484|CG2269|INTRON|0;FBgn0028560|sut4|UPSTREAM|175	FBgn0029866|CG3842|DOWNSTREAM|787
	2R_5828078_SNP	3R_13616676_SNP	7.89327e-14	2	FBgn0011656|Mef2|INTRON|0	FBgn0262562|CG43102|INTRON|0
	2L_9859875_SNP	2R_17530151_SNP	8.02182e-14	2	FBgn0032151|nAcRalpha-30D|INTRON|0	Intergenic
	2L_20626212_SNP	3L_11649448_SNP	8.05153e-14	2	Intergenic	FBgn0052085|CG32085|INTRON|0;FBgn0262437|mir-274|UPSTREAM|570
	2L_9541934_SNP	3R_15818164_SNP	8.18115e-14	2	FBgn0032124|CG17855|UTR_3_PRIME|0;FBgn0032125|Cpr30B|UPSTREAM|944	FBgn0038755|Hs6st|INTRON|0
	2L_4058437_SNP	3L_17710794_SNP	8.37071e-14	2	FBgn0000547|ed|INTRON|0	FBgn0052183|Ccn|INTRON|0
	2L_6028232_SNP	3L_12874405_SNP	8.38268e-14	2	FBgn0031765|CG9109|INTRON|0	Intergenic
	2L_7519469_SNP	2R_6674033_SNP	8.51242e-14	2	FBgn0264895|Rapgap1|INTRON|0;FBgn0264891|CR44082|UPSTREAM|210	FBgn0053144|CG33144|INTRON|0;FBgn0265347|CR44301|UPSTREAM|35;FBgn0265346|CR44300|UPSTREAM|502;FBgn0265345|CG44299|DOWNSTREAM|931
	3R_11090194_SNP	X_7484148_SNP	8.55473e-14	2	FBgn0014879|Set|SYNONYMOUS_CODING|0	Intergenic
	2L_2460656_SNP	2R_19312693_SNP	8.6702e-14	2	FBgn0012017|tRNA:Y1:22Fb|UPSTREAM|612;FBgn0000490|dpp|DOWNSTREAM|833	FBgn0034861|CG9815|INTRON|0
	2R_19640971_SNP	2R_5095009_SNP	8.67847e-14	2	FBgn0034902|CG5532|DOWNSTREAM|42;FBgn0034903|CG9850|DOWNSTREAM|266;FBgn0034901|CG11300|DOWNSTREAM|953	FBgn0262515|VhaAC45|UPSTREAM|57;FBgn0033392|CG8027|UPSTREAM|380
	2L_7562934_SNP	2R_5466146_SNP	8.80015e-14	2	FBgn0264895|Rapgap1|INTRON|0	FBgn0033426|CG1814|INTRON|0;FBgn0085436|Not1|UPSTREAM|631
	2R_5488763_SNP	X_18633973_SNP	8.99463e-14	2	FBgn0033434|CG1902|INTRON|0;FBgn0050340|CG30340|UPSTREAM|6;FBgn0050339|CG30339|DOWNSTREAM|173	FBgn0030951|CG6873|UPSTREAM|45
	2R_13691120_SNP	X_9020123_SNP	9.03407e-14	2	FBgn0259211|grh|INTRON|0	FBgn0030090|fend|SYNONYMOUS_CODING|0
	2R_5488763_SNP	3R_10636519_SNP	9.04233e-14	2	FBgn0033434|CG1902|INTRON|0;FBgn0050340|CG30340|UPSTREAM|6;FBgn0050339|CG30339|DOWNSTREAM|173	FBgn0264754|btsz|INTRON|0
	2L_2970337_SNP	3R_14338948_SNP	9.09364e-14	2	FBgn0004584|Rrp1|SYNONYMOUS_CODING|0;FBgn0024920|Ts|UPSTREAM|717	FBgn0004652|fru|INTRON|0
	2L_4169877_SNP	3R_7774982_SNP	9.10191e-14	2	Intergenic	FBgn0037963|Cad87A|UPSTREAM|131;FBgn0051211|CG31211|UPSTREAM|420
	2L_11409564_SNP	2R_7699220_SNP	9.24357e-14	2	Intergenic	FBgn0033652|ths|SYNONYMOUS_CODING|0
	3R_27149762_SNP	X_6256159_SNP	9.24936e-14	2	FBgn0085376|CG34347|INTRON|0	FBgn0016974|swaPsi|EXON|0;FBgn0261955|kdn|DOWNSTREAM|933
	2L_10448092_SNP	2R_9649871_SNP	9.29084e-14	2	FBgn0032252|CG6232|SYNONYMOUS_CODING|0	Intergenic
	2R_5560857_INS	3L_3112538_SNP	9.29676e-14	2	FBgn0033438|Mmp2|INTRON|0	FBgn0035399|CG14955|NON_SYNONYMOUS_CODING|0
	2L_21118164_INS	X_19066579_SNP	9.37924e-14	2	FBgn0040297|Nhe2|INTRON|0	FBgn0047095|pncr004:X|INTRON|0
	2L_10382900_SNP	2L_3543908_SNP	9.40477e-14	2	FBgn0032235|CG5096|INTRON|0;FBgn0032234|gny|DOWNSTREAM|36	FBgn0024244|drm|INTRON|0
	2L_824994_SNP	3R_23306019_SNP	9.46266e-14	2	FBgn0031286|CG3862|SYNONYMOUS_CODING|0;FBgn0031285|CG3662|DOWNSTREAM|657;FBgn0010583|dock|UPSTREAM|975	FBgn0039519|Cyp6a18|UTR_3_PRIME|0
	2L_13979575_SNP	3L_521376_SNP	9.59128e-14	2	FBgn0028940|Cyp28a5|DOWNSTREAM|2;FBgn0028939|nimC2|UPSTREAM|571	FBgn0001316|klar|INTRON|0
	2R_11516178_SNP	2R_5491620_SNP	9.61727e-14	2	FBgn0260429|CG42524|INTRON|0	FBgn0033434|CG1902|SYNONYMOUS_CODING|0
	2L_17980024_SNP	2L_3940315_SNP	9.7716e-14	2	FBgn0023096|btv|SYNONYMOUS_CODING|0	FBgn0051774|fred|INTRON|0
	2L_21735975_SNP	X_14670353_SNP	9.93863e-14	2	Intergenic	FBgn0030577|CG5334|DOWNSTREAM|202;FBgn0030578|CG5347|UPSTREAM|454
	2L_6825067_SNP	3R_15040380_SNP	1.02647e-13	2	FBgn0051632|sens-2|INTRON|0	FBgn0025680|cry|SYNONYMOUS_CODING|0;FBgn0262468|vib|DOWNSTREAM|776
	3L_5785971_SNP	3R_8861395_SNP	1.03832e-13	2	FBgn0086694|Bre1|SYNONYMOUS_CODING|0	FBgn0003308|ry|NON_SYNONYMOUS_CODING|0
	3R_3589756_SNP	3R_9820298_SNP	1.04679e-13	2	FBgn0037515|Sp7|DOWNSTREAM|461	FBgn0264493|rdx|INTRON|0
	2R_5104937_SNP	X_19453993_SNP	1.06363e-13	2	Intergenic	FBgn0262251|mir-977|DOWNSTREAM|840;FBgn0262341|mir-976|DOWNSTREAM|969
	2L_6973821_SNP	2L_9401049_SNP	1.10228e-13	2	FBgn0031879|uif|SYNONYMOUS_CODING|0	FBgn0085395|Shawl|INTRON|0
	2L_2882600_SNP	2R_16528465_SNP	1.10547e-13	2	FBgn0024947|NTPase|INTRON|0	FBgn0034534|maf-S|UPSTREAM|11;FBgn0250850|rig|UPSTREAM|274;FBgn0034535|CG11110|UPSTREAM|790
	2R_6134818_SNP	3L_1446845_SNP	1.11849e-13	2	FBgn0033498|CG12209|SYNONYMOUS_CODING|0;FBgn0033499|CG12914|UPSTREAM|501	FBgn0003138|Ptp61F|INTRON|0
	3L_18842528_INS	3R_11915228_SNP	1.12552e-13	2	Intergenic	FBgn0026059|Mhcl|SYNONYMOUS_CODING|0
	2L_12305497_SNP	X_12437277_DEL	1.14476e-13	2	FBgn0000114|aret|INTRON|0	FBgn0264542|CG43921|INTRON|0
	3R_15309772_SNP	X_15855401_SNP	1.17849e-13	2	FBgn0260003|Dys|INTRON|0	FBgn0259110|mmd|INTRON|0
	2L_5372701_SNP	2R_5603605_SNP	1.18159e-13	2	Intergenic	FBgn0010316|dap|UTR_3_PRIME|0;FBgn0259678|sqa|DOWNSTREAM|248
	3L_2342933_SNP	3R_17009769_SNP	1.18396e-13	2	FBgn0035331|DmsR-1|SYNONYMOUS_CODING|0	FBgn0264357|SNF4Agamma|INTRON|0
	2R_7669870_SNP	X_11036889_SNP	1.18453e-13	2	FBgn0033652|ths|INTRON|0	FBgn0030271|CG15202|INTRON|0
	3L_22474452_DEL	3R_8821893_SNP	1.18912e-13	2	Intergenic	FBgn0038106|CG7488|SYNONYMOUS_CODING|0;FBgn0265083|CG44194|DOWNSTREAM|705;FBgn0038107|CG17327|DOWNSTREAM|705
	2R_8180909_SNP	3L_21866916_SNP	1.20457e-13	2	FBgn0261611|CG42700|INTRON|0	FBgn0262737|mub|INTRON|0
	2R_8640595_SNP	3R_26302924_SNP	1.21482e-13	2	FBgn0026619|Taz|DOWNSTREAM|12;FBgn0033773|mos|UPSTREAM|154	FBgn0039776|PH4alphaEFB|INTRON|0;FBgn0260440|spdo|SYNONYMOUS_CODING|0
	2L_2190683_SNP	2L_2589332_SNP	1.26259e-13	2	FBgn0264874|CR44065|EXON|0;FBgn0031395|CG10874|INTRON|0	Intergenic
	2L_18896958_SNP	X_1171779_SNP	1.27166e-13	2	Intergenic	Intergenic
	3R_23644089_SNP	X_2212073_SNP	1.28753e-13	2	FBgn0085382|CG34353|INTRON|0	FBgn0003079|phl|INTRON|0
	2L_9176892_SNP	X_18457816_SNP	1.29007e-13	2	FBgn0041092|tai|INTRON|0	FBgn0000242|Bx|INTRON|0
	2L_20959614_SNP	2R_19640971_SNP	1.29779e-13	2	Intergenic	FBgn0034902|CG5532|DOWNSTREAM|42;FBgn0034903|CG9850|DOWNSTREAM|266;FBgn0034901|CG11300|DOWNSTREAM|953
	2L_6117022_SNP	3R_14901910_SNP	1.3024e-13	2	FBgn0051641|stai|INTRON|0	FBgn0004876|cdi|INTRON|0
	3L_9651445_SNP	X_1738192_SNP	1.31323e-13	2	FBgn0053696|CG33696|INTRON|0;FBgn0016081|fry|INTRON|0	FBgn0261548|CG42666|INTRON|0
	2R_10679494_SNP	3L_14963459_SNP	1.31642e-13	2	FBgn0001319|kn|INTRON|0	FBgn0026320|Tom|DOWNSTREAM|53
	2L_9152648_SNP	3L_9699293_SNP	1.32108e-13	2	FBgn0052982|CG32982|INTRON|0	FBgn0036032|CG16711|NON_SYNONYMOUS_CODING|0
	2L_16228422_SNP	3L_3525186_SNP	1.34564e-13	2	Intergenic	FBgn0005640|Eip63E|INTRON|0
	2L_6004713_SNP	3R_22198129_SNP	1.38954e-13	2	FBgn0264448|CR43866|EXON|0;FBgn0001089|Gal|SYNONYMOUS_CODING|0;FBgn0031760|Tsp26A|DOWNSTREAM|975	Intergenic
	2L_12965701_SNP	3R_10163346_SNP	1.55699e-13	2	FBgn0032462|CG16800|UPSTREAM|889	FBgn0024321|NK7.1|INTRON|0
	2R_5506375_INS	3L_9508135_SNP	1.58165e-13	2	FBgn0033438|Mmp2|INTRON|0	FBgn0053700|CG33700|INTRON|0
	2L_17059802_SNP	2L_8956899_SNP	1.61882e-13	2	Intergenic	FBgn0032079|CG31886|INTRON|0
	2L_2508730_SNP	2L_5676152_SNP	1.64933e-13	2	Intergenic	Intergenic
	2L_1649756_INS	3L_9691959_SNP	1.65248e-13	2	Intergenic	FBgn0015321|UbcD4|INTRON|0
	2R_11722016_SNP	2R_14840991_SNP	1.65512e-13	2	FBgn0003130|Poxn|INTRON|0	FBgn0034408|sano|INTRON|0
	2L_2155869_SNP	2R_6495958_SNP	1.66153e-13	2	FBgn0031393|CG15382|SYNONYMOUS_CODING|0;FBgn0031392|AIF|DOWNSTREAM|480;FBgn0000097|aop|DOWNSTREAM|615	FBgn0263102|psq|INTRON|0
	2R_5232428_SNP	X_21975269_SNP	1.66652e-13	2	FBgn0033403|CG13739|INTRON|0;FBgn0033405|CG13954|INTRON|0;FBgn0033404|Or45a|UPSTREAM|426	Intergenic
	2L_6812644_SNP	3R_24287333_SNP	1.68294e-13	2	FBgn0264890|CR44081|EXON|0	FBgn0039584|beat-VI|INTRON|0
	2R_13536625_SNP	3L_8914147_SNP	2.15114e-13	2	FBgn0050106|CCHa1r|SYNONYMOUS_CODING|0	FBgn0035936|Tsp66E|INTRON|0
	2L_2901052_SNP	2R_7812958_SNP	2.55831e-13	2	FBgn0041111|lilli|INTRON|0	Intergenic
	2R_4538255_SNP	3L_18123623_SNP	2.84465e-13	2	FBgn0265308|CR44281|EXON|0;FBgn0003892|ptc|INTRON|0	FBgn0036778|Cyp312a1|INTRON|0
	2R_5491620_SNP	3R_8764567_SNP	1.22293e-16	1	FBgn0033434|CG1902|SYNONYMOUS_CODING|0	Intergenic
	2R_14494329_SNP	3L_8914147_SNP	2.33147e-16	1	FBgn0050115|GEFmeso|INTRON|0	FBgn0035936|Tsp66E|INTRON|0
	2L_8998391_SNP	2R_8550011_SNP	5.06817e-16	1	FBgn0040964|CG18661|UTR_3_PRIME|0;FBgn0015316|Try29F|UPSTREAM|146	FBgn0261673|nemy|INTRON|0
	2L_21068836_SNP	2R_4794210_SNP	6.28687e-16	1	FBgn0032910|CG9265|INTRON|0	FBgn0033342|CG8258|INTRON|0;FBgn0050349|CG30349|UPSTREAM|813
	3L_10894015_SNP	X_18634387_SNP	8.27832e-16	1	Intergenic	FBgn0030951|CG6873|UPSTREAM|459
	2R_5893067_DEL	3R_24061594_SNP	1.14318e-15	1	FBgn0022382|Pka-R2|INTRON|0	FBgn0085383|CG34354|INTRON|0
	2L_10296161_SNP	3R_16825704_SNP	1.3229e-15	1	FBgn0032210|CYLD|DOWNSTREAM|227;FBgn0032209|Hand|UPSTREAM|862	FBgn0013995|Calx|INTRON|0
	2L_3990420_SNP	2L_4737873_SNP	1.44043e-15	1	FBgn0051774|fred|INTRON|0	FBgn0031627|CG15630|INTRON|0
	2L_4797871_SNP	2L_8219724_SNP	1.44763e-15	1	FBgn0031629|Clect27|INTRON|0	FBgn0032005|Snx6|NON_SYNONYMOUS_CODING|0
	2R_14272477_DEL	3R_17804123_SNP	1.63129e-15	1	FBgn0034331|CG15067|DOWNSTREAM|58;FBgn0034330|CG18107|DOWNSTREAM|61;FBgn0034329|IM1|DOWNSTREAM|594	FBgn0264490|Eip93F|INTRON|0
	2L_11417087_SNP	X_5703157_SNP	1.92207e-15	1	Intergenic	FBgn0029812|Prosbeta2R1|INTRON|0
	3R_11145681_DEL	3R_1121257_SNP	2.24669e-15	1	FBgn0038316|CG6276|UTR_5_PRIME|0;FBgn0264832|CG44040|UPSTREAM|418;FBgn0026441|ear|UPSTREAM|796	FBgn0013576|mtd|INTRON|0
	2R_1956912_SNP	X_5693710_SNP	2.53989e-15	1	FBgn0264980|CR44131|EXON|0;FBgn0033058|CCHa2r|DOWNSTREAM|727	Intergenic
	2R_5184571_SNP	3L_16620977_SNP	2.76957e-15	1	FBgn0028408|Drep-2|INTRON|0	FBgn0000017|Abl|SYNONYMOUS_CODING|0
	2R_16754510_SNP	2R_17664390_SNP	3.32487e-15	1	FBgn0034554|CG15227|UTR_3_PRIME|0	Intergenic
	2R_17814992_SNP	3R_14997853_SNP	3.57237e-15	1	FBgn0085397|Fili|INTRON|0	Intergenic
	2L_11676585_SNP	2R_19370186_SNP	3.61434e-15	1	Intergenic	FBgn0264339|CG43795|INTRON|0
	2L_13218422_SNP	3L_15160797_SNP	3.93539e-15	1	FBgn0032485|CG9426|SYNONYMOUS_CODING|0	Intergenic
	2L_21000930_SNP	3L_21891185_SNP	4.20836e-15	1	FBgn0250867|CG42238|INTRON|0	FBgn0262737|mub|INTRON|0
	3R_17224793_SNP	X_14788862_SNP	4.43484e-15	1	FBgn0038886|CG6475|SYNONYMOUS_CODING|0	FBgn0264078|Flo-2|INTRON|0;FBgn0030592|CG9514|INTRON|0
	2L_13672422_SNP	2L_21068836_SNP	4.57774e-15	1	FBgn0028527|CG18507|DOWNSTREAM|742	FBgn0032910|CG9265|INTRON|0
	3R_13582273_SNP	X_7433750_SNP	4.60407e-15	1	FBgn0038542|TyrR|INTRON|0	Intergenic
	2L_13294945_SNP	3L_521376_SNP	5.01865e-15	1	FBgn0051729|CG31729|INTRON|0	FBgn0001316|klar|INTRON|0
	2L_5372701_SNP	2L_734670_SNP	5.11942e-15	1	Intergenic	Intergenic
	2L_20968464_SNP	X_12402864_SNP	5.21483e-15	1	FBgn0250867|CG42238|INTRON|0	FBgn0030396|CG2556|INTRON|0
	2R_16311950_SNP	3R_8705559_SNP	5.24748e-15	1	FBgn0086604|CG12484|UTR_5_PRIME|0	Intergenic
	2L_19279290_SNP	3L_12155785_SNP	5.51412e-15	1	Intergenic	FBgn0036259|CG9760|INTRON|0
	2L_1131350_SNP	3R_12018597_SNP	5.69292e-15	1	FBgn0031304|CG4552|SYNONYMOUS_CODING|0;FBgn0031305|Iris|DOWNSTREAM|982	FBgn0086370|sra|INTRON|0
	2R_9754178_SNP	3L_21866382_SNP	5.88716e-15	1	FBgn0013733|shot|INTRON|0	FBgn0262737|mub|INTRON|0
	2L_390526_INS	2R_16638322_SNP	5.99093e-15	1	Intergenic	FBgn0085230|CG34201|UPSTREAM|130;FBgn0040726|dpr|DOWNSTREAM|373
	2L_11651045_SNP	2R_5603605_SNP	6.24697e-15	1	FBgn0032370|CG12307|DOWNSTREAM|286	FBgn0010316|dap|UTR_3_PRIME|0;FBgn0259678|sqa|DOWNSTREAM|248
	2L_2997620_SNP	2R_5893067_DEL	6.30136e-15	1	FBgn0025681|CG3558|INTRON|0	FBgn0022382|Pka-R2|INTRON|0
	2L_11252187_SNP	3R_14195262_SNP	6.35239e-15	1	FBgn0264442|ab|INTRON|0	FBgn0004618|gl|SYNONYMOUS_CODING|0
	2L_6176225_SNP	2R_13515894_SNP	6.43871e-15	1	Intergenic	FBgn0034253|CG10936|INTRON|0;FBgn0004400|rhi|DOWNSTREAM|100
	2R_14236738_SNP	X_7483205_DEL	6.53542e-15	1	FBgn0010575|sbb|INTRON|0	Intergenic
	2L_20845264_SNP	2R_7701918_SNP	6.71455e-15	1	FBgn0051676|CG31676|INTRON|0	FBgn0033652|ths|DOWNSTREAM|251
	3L_7002387_SNP	X_14788862_SNP	6.77547e-15	1	FBgn0260660|mp|INTRON|0	FBgn0264078|Flo-2|INTRON|0;FBgn0030592|CG9514|INTRON|0
	2L_7999872_SNP	X_21052052_INS	7.05153e-15	1	FBgn0031972|Wwox|NON_SYNONYMOUS_CODING|0;FBgn0031971|CG7224|DOWNSTREAM|129	Intergenic
	3L_1446845_SNP	X_8352689_INS	7.07343e-15	1	FBgn0003138|Ptp61F|INTRON|0	FBgn0030040|CG15347|UTR_3_PRIME|0
	2R_5488763_SNP	3R_8764567_SNP	7.37526e-15	1	FBgn0033434|CG1902|INTRON|0;FBgn0050340|CG30340|UPSTREAM|6;FBgn0050339|CG30339|DOWNSTREAM|173	Intergenic
	2R_19640971_SNP	3R_14196083_SNP	7.38844e-15	1	FBgn0034902|CG5532|DOWNSTREAM|42;FBgn0034903|CG9850|DOWNSTREAM|266;FBgn0034901|CG11300|DOWNSTREAM|953	FBgn0004618|gl|NON_SYNONYMOUS_CODING|0
	2L_16630216_SNP	3R_11090194_SNP	7.65328e-15	1	FBgn0259735|CG42389|INTRON|0	FBgn0014879|Set|SYNONYMOUS_CODING|0
	2R_19370142_SNP	2R_6784875_SNP	7.66089e-15	1	FBgn0264339|CG43795|INTRON|0	FBgn0033570|CG7712|SYNONYMOUS_CODING|0;FBgn0033569|CG12942|DOWNSTREAM|148;FBgn0033571|Rpb5|DOWNSTREAM|661
	2R_5486730_SNP	3R_13616689_SNP	7.69191e-15	1	FBgn0261016|clos|INTRON|0;FBgn0050338|CG30338|SYNONYMOUS_CODING|0;FBgn0033434|CG1902|INTRON|0;FBgn0050340|CG30340|DOWNSTREAM|684	FBgn0262562|CG43102|INTRON|0
	2L_20983762_SNP	2L_7580310_SNP	7.73642e-15	1	FBgn0250867|CG42238|INTRON|0	Intergenic
	2L_1432299_SNP	3R_14788845_SNP	7.93236e-15	1	FBgn0003926|snRNA:U3:22A|UPSTREAM|412	FBgn0263983|CG43732|INTRON|0;FBgn0261262|CG42613|INTRON|0
	2R_17528188_SNP	3R_13599818_SNP	8.19867e-15	1	Intergenic	FBgn0262562|CG43102|INTRON|0
	2R_17496873_SNP	3R_13599818_SNP	8.37929e-15	1	FBgn0034639|CG15673|INTRON|0;FBgn0262888|CG43243|DOWNSTREAM|891	FBgn0262562|CG43102|INTRON|0
	2L_6099775_SNP	3L_497558_SNP	8.49405e-15	1	FBgn0051641|stai|UPSTREAM|602;FBgn0031779|CG9175|UPSTREAM|809	FBgn0001316|klar|INTRON|0
	2L_16219117_SNP	3R_24028969_SNP	8.52572e-15	1	Intergenic	FBgn0085383|CG34354|INTRON|0
	2L_889997_SNP	2R_11421059_SNP	8.73407e-15	1	Intergenic	FBgn0050471|CG30471|UTR_5_PRIME|0
	2L_17513566_SNP	3L_11038149_SNP	9.21867e-15	1	FBgn0013810|Dhc36C|INTRON|0	FBgn0263776|CG43693|INTRON|0
	2R_16312047_SNP	3R_8705559_SNP	9.60186e-15	1	FBgn0086604|CG12484|UTR_5_PRIME|0	Intergenic
	2R_12690461_SNP	3L_5953285_DEL	9.94496e-15	1	Intergenic	Intergenic
	2L_6973821_SNP	3R_14072864_SNP	1.0037e-14	1	FBgn0031879|uif|SYNONYMOUS_CODING|0	FBgn0020238|14-3-3epsilon|INTRON|0
	2R_5479416_SNP	X_7483733_SNP	1.05828e-14	1	FBgn0261016|clos|INTRON|0;FBgn0010342|Map60|SYNONYMOUS_CODING|0	Intergenic
	2R_19640971_SNP	2R_5491620_SNP	1.07154e-14	1	FBgn0034902|CG5532|DOWNSTREAM|42;FBgn0034903|CG9850|DOWNSTREAM|266;FBgn0034901|CG11300|DOWNSTREAM|953	FBgn0033434|CG1902|SYNONYMOUS_CODING|0
	3L_9545307_SNP	X_21953227_SNP	1.07281e-14	1	FBgn0261555|CG42673|INTRON|0	Intergenic
	2L_11008485_SNP	2R_13535005_SNP	1.09076e-14	1	FBgn0021761|Nup154|NON_SYNONYMOUS_CODING|0	FBgn0050106|CCHa1r|DOWNSTREAM|32
	2R_12690461_SNP	3L_19165295_SNP	1.09836e-14	1	Intergenic	FBgn0016797|fz2|INTRON|0
	2R_5491620_SNP	2R_9660149_SNP	1.101e-14	1	FBgn0033434|CG1902|SYNONYMOUS_CODING|0	FBgn0033867|Cpr50Ca|INTRON|0
	2L_13697635_SNP	X_15774541_SNP	1.12334e-14	1	FBgn0051814|CG31814|INTRON|0	FBgn0260938|tay|INTRON|0
	2R_20713262_SNP	2R_5893067_DEL	1.15457e-14	1	FBgn0000157|Dll|INTRON|0	FBgn0022382|Pka-R2|INTRON|0
	2R_9444974_SNP	3R_14728014_SNP	1.15724e-14	1	FBgn0083006|snoRNA:Psi28S-1153|DOWNSTREAM|70;FBgn0033855|link|DOWNSTREAM|127;FBgn0263472|snoRNA:2R:9445205|DOWNSTREAM|231;FBgn0263459|snoRNA:2R:9445410|DOWNSTREAM|436	FBgn0038656|CG14294|UPSTREAM|28;FBgn0085313|CG34284|DOWNSTREAM|46
	2L_15321279_SNP	3R_11145681_DEL	1.15854e-14	1	Intergenic	FBgn0038316|CG6276|UTR_5_PRIME|0;FBgn0264832|CG44040|UPSTREAM|418;FBgn0026441|ear|UPSTREAM|796
	2R_13056081_SNP	X_21944010_SNP	1.17415e-14	1	Intergenic	FBgn0031195|CG17600|DOWNSTREAM|150;FBgn0031196|CG17599|DOWNSTREAM|212
	2L_4204753_SNP	2R_5893067_DEL	1.20574e-14	1	FBgn0001075|ft|SYNONYMOUS_CODING|0	FBgn0022382|Pka-R2|INTRON|0
	2L_8446526_SNP	X_15868153_SNP	1.25271e-14	1	FBgn0027780|U26|INTRON|0;FBgn0051897|CG31897|DOWNSTREAM|866	FBgn0030715|Or13a|UPSTREAM|305;FBgn0259110|mmd|UPSTREAM|961
	2L_1182753_SNP	3R_11810083_SNP	1.25914e-14	1	FBgn0031320|CG5126|SYNONYMOUS_CODING|0;FBgn0031319|CG4896|DOWNSTREAM|299	FBgn0022787|Hel89B|DOWNSTREAM|910
	2R_5184571_SNP	3L_7200847_SNP	1.27678e-14	1	FBgn0028408|Drep-2|INTRON|0	Intergenic
	2L_9633760_SNP	3R_14395702_SNP	1.2977e-14	1	FBgn0032136|Apoltp|UPSTREAM|419	Intergenic
	2L_3421694_SNP	2R_5603605_SNP	1.31843e-14	1	FBgn0031530|pgant2|UTR_5_PRIME|0	FBgn0010316|dap|UTR_3_PRIME|0;FBgn0259678|sqa|DOWNSTREAM|248
	2R_14276232_SNP	2R_5863200_SNP	1.34953e-14	1	FBgn0040736|IM3|DOWNSTREAM|237;FBgn0040735|CG16836|UPSTREAM|368	Intergenic
	2L_13084378_SNP	2R_19370142_SNP	1.35522e-14	1	Intergenic	FBgn0264339|CG43795|INTRON|0
	2L_11609879_SNP	2R_5893067_DEL	1.41054e-14	1	FBgn0015400|kek2|INTRON|0;FBgn0032368|spag4|DOWNSTREAM|631	FBgn0022382|Pka-R2|INTRON|0
	3L_8896210_SNP	X_17436022_SNP	1.4345e-14	1	FBgn0035934|TrpA1|INTRON|0;FBgn0052034|tRNA:CR32034|UPSTREAM|239	FBgn0263706|CG43658|INTRON|0
	3L_17314305_SNP	3R_11629679_SNP	1.48027e-14	1	FBgn0036706|CG6485|UPSTREAM|394	FBgn0026616|alpha-Man-IIb|UPSTREAM|291;FBgn0038365|CG9593|DOWNSTREAM|304
	2L_11252187_SNP	3R_14196083_SNP	1.48558e-14	1	FBgn0264442|ab|INTRON|0	FBgn0004618|gl|NON_SYNONYMOUS_CODING|0
	2L_10379314_SNP	2L_21084155_SNP	1.48654e-14	1	FBgn0032233|dpr19|UTR_3_PRIME|0;FBgn0032234|gny|UPSTREAM|789	FBgn0053510|CG33510|NON_SYNONYMOUS_CODING|0;FBgn0053509|CG33509|DOWNSTREAM|450
	2L_1873785_SNP	2R_7251351_SNP	1.52238e-14	1	FBgn0051663|CG31663|INTRON|0;FBgn0264884|CR44075|DOWNSTREAM|274	FBgn0041241|Gr47b|DOWNSTREAM|441
	3L_11768099_SNP	3L_5788117_SNP	1.5287e-14	1	FBgn0015278|Pi3K68D|UTR_3_PRIME|0;FBgn0036204|Tim13|UPSTREAM|498	FBgn0035638|Tektin-C|SYNONYMOUS_CODING|0;FBgn0086694|Bre1|UPSTREAM|825
	2R_15032245_SNP	2R_9657079_DEL	1.57792e-14	1	FBgn0263290|CR43399|EXON|0;FBgn0000578|ena|INTRON|0;FBgn0034418|CG15118|UPSTREAM|599	FBgn0033867|Cpr50Ca|UPSTREAM|341
	2R_10625671_SNP	X_12956973_SNP	1.59389e-14	1	FBgn0263376|CR43428|EXON|0	FBgn0261388|CG42629|INTRON|0;FBgn0262222|mir-971|DOWNSTREAM|773
	3L_5868657_SNP	3R_14196083_SNP	1.59426e-14	1	FBgn0035642|CG18586|DOWNSTREAM|91	FBgn0004618|gl|NON_SYNONYMOUS_CODING|0
	3R_20339325_SNP	3R_27217395_DEL	1.60356e-14	1	FBgn0004118|nAcRbeta-96A|INTRON|0	FBgn0039844|CG1607|UTR_3_PRIME|0;FBgn0051204|CG31204|DOWNSTREAM|220
	2L_5333241_SNP	2R_20931525_SNP	1.60747e-14	1	FBgn0031702|fusl|INTRON|0	FBgn0001147|gsb-n|INTRON|0
	2L_3941391_SNP	2L_4107962_SNP	1.61547e-14	1	FBgn0051774|fred|INTRON|0	FBgn0000547|ed|INTRON|0
	2R_8640595_SNP	3L_4517709_SNP	1.63489e-14	1	FBgn0026619|Taz|DOWNSTREAM|12;FBgn0033773|mos|UPSTREAM|154	FBgn0014073|Tie|INTRON|0
	3L_8037912_SNP	3R_25147069_SNP	1.64031e-14	1	FBgn0011817|nmo|INTRON|0	Intergenic
	2R_17957698_SNP	3R_13900177_SNP	1.68466e-14	1	FBgn0034687|CG11475|SYNONYMOUS_CODING|0;FBgn0265192|Snp|DOWNSTREAM|436	Intergenic
	3L_11768099_SNP	3L_5785971_SNP	1.74746e-14	1	FBgn0015278|Pi3K68D|UTR_3_PRIME|0;FBgn0036204|Tim13|UPSTREAM|498	FBgn0086694|Bre1|SYNONYMOUS_CODING|0
	2R_16300297_SNP	3L_497558_SNP	1.82751e-14	1	Intergenic	FBgn0001316|klar|INTRON|0
	2R_11430354_SNP	3R_27025883_SNP	1.8317e-14	1	FBgn0034029|eIF2B-gamma|SYNONYMOUS_CODING|0;FBgn0022097|Vha36-1|DOWNSTREAM|351	FBgn0039827|CG1544|INTRON|0
	2R_6196252_SNP	3R_27265207_SNP	1.83321e-14	1	FBgn0028426|JhI-1|NON_SYNONYMOUS_CODING|0	FBgn0261988|Gprk2|INTRON|0
	2L_19332547_SNP	3R_12379746_SNP	1.84133e-14	1	Intergenic	FBgn0259244|CG42342|INTRON|0
	2L_2584960_SNP	2R_10985845_SNP	1.84629e-14	1	FBgn0026479|Drp1|INTRON|0	Intergenic
	2L_10638983_SNP	2R_12480355_SNP	1.86103e-14	1	FBgn0032271|CG7329|UPSTREAM|512;FBgn0051872|CG31872|UPSTREAM|949	FBgn0034142|CG8306|INTRON|0
	2R_1804171_SNP	3L_11882827_SNP	1.8879e-14	1	FBgn0263109|CG43366|INTRON|0	FBgn0036220|CG5897|UPSTREAM|746
	2R_18820502_SNP	3L_1600531_SNP	1.89621e-14	1	FBgn0034800|CG3788|SYNONYMOUS_CODING|0;FBgn0261564|CG42678|DOWNSTREAM|935	FBgn0035238|CG12104|DOWNSTREAM|195;FBgn0035237|CG13917|DOWNSTREAM|211
	2R_19640971_SNP	2R_5449289_SNP	1.9006e-14	1	FBgn0034902|CG5532|DOWNSTREAM|42;FBgn0034903|CG9850|DOWNSTREAM|266;FBgn0034901|CG11300|DOWNSTREAM|953	FBgn0033423|CG1809|INTRON|0;FBgn0033422|Or45b|DOWNSTREAM|716
	2R_5466146_SNP	3L_6694565_SNP	1.93467e-14	1	FBgn0033426|CG1814|INTRON|0;FBgn0085436|Not1|UPSTREAM|631	FBgn0035710|SP1173|INTRON|0
	2L_2798580_SNP	2R_6143370_SNP	1.93685e-14	1	FBgn0004242|Syt1|INTRON|0;FBgn0264369|CR43821|DOWNSTREAM|259	FBgn0033500|CG12913|DOWNSTREAM|370;FBgn0033501|CG12911|UPSTREAM|821
	2R_18699950_SNP	3L_19373322_SNP	1.94037e-14	1	FBgn0086408|stl|SYNONYMOUS_CODING|0	FBgn0052206|CG32206|INTRON|0
	2R_5477950_SNP	X_7484148_SNP	1.95633e-14	1	FBgn0261016|clos|INTRON|0;FBgn0033431|CG1827|DOWNSTREAM|2;FBgn0010342|Map60|UPSTREAM|422	Intergenic
	3L_497558_SNP	3R_10159972_SNP	1.96748e-14	1	FBgn0001316|klar|INTRON|0	FBgn0024321|NK7.1|INTRON|0
	2L_18359325_SNP	3R_25966056_SNP	2.00497e-14	1	FBgn0000636|Fas3|INTRON|0;FBgn0011559|Acp36DE|UPSTREAM|299	FBgn0039747|AdoR|INTRON|0
	3L_19051966_SNP	3R_4790290_SNP	2.01067e-14	1	FBgn0036842|CG3797|DOWNSTREAM|906	Intergenic
	2R_15032245_SNP	2R_15814884_SNP	2.03173e-14	1	FBgn0263290|CR43399|EXON|0;FBgn0000578|ena|INTRON|0;FBgn0034418|CG15118|UPSTREAM|599	Intergenic
	2R_5504251_SNP	3L_18817882_SNP	2.05392e-14	1	FBgn0033438|Mmp2|INTRON|0	FBgn0000261|Cat|INTRON|0
	2L_13669073_SNP	2R_18986542_SNP	2.08431e-14	1	FBgn0028527|CG18507|SYNONYMOUS_CODING|0	Intergenic
	X_18226472_SNP	X_4060157_SNP	2.09959e-14	1	FBgn0030913|CG6123|INTRON|0	FBgn0000635|Fas2|INTRON|0
	2R_12008602_SNP	2R_9976592_SNP	2.10403e-14	1	FBgn0010052|Jhe|SYNONYMOUS_CODING|0	FBgn0040752|Prosap|INTRON|0
	2R_8640595_SNP	3L_2456993_SNP	2.13749e-14	1	FBgn0026619|Taz|DOWNSTREAM|12;FBgn0033773|mos|UPSTREAM|154	FBgn0261551|CG42669|INTRON|0
	2L_21016683_SNP	3L_7731894_SNP	2.1569e-14	1	FBgn0250867|CG42238|INTRON|0	FBgn0035815|Snmp2|INTRON|0;FBgn0052373|CG32373|INTRON|0
	2L_11008485_SNP	2R_7673128_SNP	2.18261e-14	1	FBgn0021761|Nup154|NON_SYNONYMOUS_CODING|0	FBgn0033652|ths|INTRON|0
	2R_7279132_SNP	3R_14391953_SNP	2.20447e-14	1	FBgn0082585|sprt|INTRON|0	Intergenic
	2L_20623967_SNP	2L_5562835_SNP	2.25288e-14	1	Intergenic	FBgn0020429|GluRIIB|SYNONYMOUS_CODING|0
	2L_962534_SNP	3R_11145681_DEL	2.25775e-14	1	Intergenic	FBgn0038316|CG6276|UTR_5_PRIME|0;FBgn0264832|CG44040|UPSTREAM|418;FBgn0026441|ear|UPSTREAM|796
	2L_14359877_SNP	3L_2355910_SNP	2.30463e-14	1	FBgn0263440|CR43463|EXON|0;FBgn0001970|Pgant35A|SYNONYMOUS_CODING|0	Intergenic
	3L_17193675_SNP	X_8395802_SNP	2.32256e-14	1	FBgn0260943|Rbp6|INTRON|0	FBgn0053181|CG33181|INTRON|0
	2L_15373526_SNP	X_7483733_SNP	2.3962e-14	1	Intergenic	Intergenic
	2R_14221583_SNP	3R_15423140_SNP	2.40296e-14	1	FBgn0010575|sbb|INTRON|0	FBgn0038714|Cpr92A|DOWNSTREAM|84;FBgn0260003|Dys|DOWNSTREAM|130
	2R_14895769_SNP	3L_6089054_SNP	2.45016e-14	1	FBgn0265356|tn|INTRON|0	FBgn0061492|loj|INTRON|0
	3L_10547689_SNP	3R_11073149_SNP	2.47927e-14	1	FBgn0052062|A2bp1|INTRON|0	FBgn0038309|CG6499|SYNONYMOUS_CODING|0;FBgn0001219|Hsc70-4|DOWNSTREAM|813
	2R_9065422_SNP	3R_11145681_DEL	2.49795e-14	1	FBgn0033802|CG17724|SYNONYMOUS_CODING|0;FBgn0053182|Kdm4B|UTR_3_PRIME|0	FBgn0038316|CG6276|UTR_5_PRIME|0;FBgn0264832|CG44040|UPSTREAM|418;FBgn0026441|ear|UPSTREAM|796
	2L_13276254_SNP	X_4454096_SNP	2.53394e-14	1	FBgn0264894|CG44085|SYNONYMOUS_CODING|0	FBgn0052773|CG32773|INTRON|0;FBgn0029716|CG3546|DOWNSTREAM|61
	2L_5862455_SNP	2R_5363187_SNP	2.5432e-14	1	FBgn0031745|CG8965|INTRON|0	FBgn0259234|Camta|INTRON|0
	2L_20981551_SNP	2L_6265650_SNP	2.572e-14	1	FBgn0250867|CG42238|INTRON|0	FBgn0053531|Ddr|INTRON|0
	2R_5491620_SNP	3R_8679089_SNP	2.62734e-14	1	FBgn0033434|CG1902|SYNONYMOUS_CODING|0	Intergenic
	2R_8640595_SNP	3L_2435917_SNP	2.65566e-14	1	FBgn0026619|Taz|DOWNSTREAM|12;FBgn0033773|mos|UPSTREAM|154	FBgn0261551|CG42669|INTRON|0
	2L_14085064_SNP	3R_11145681_DEL	2.71096e-14	1	FBgn0028875|nAcRalpha-34E|INTRON|0	FBgn0038316|CG6276|UTR_5_PRIME|0;FBgn0264832|CG44040|UPSTREAM|418;FBgn0026441|ear|UPSTREAM|796
	2L_1056983_SNP	2R_5488763_SNP	2.71165e-14	1	FBgn0003310|S|INTRON|0	FBgn0033434|CG1902|INTRON|0;FBgn0050340|CG30340|UPSTREAM|6;FBgn0050339|CG30339|DOWNSTREAM|173
	3L_935967_SNP	3R_24896639_SNP	2.71179e-14	1	FBgn0264574|Glut1|INTRON|0	FBgn0039633|CG11873|INTRON|0
	2L_17597797_SNP	3R_7344161_SNP	2.73956e-14	1	FBgn0261089|Sytalpha|INTRON|0	Intergenic
	2R_13524307_INS	3L_19373322_SNP	2.74793e-14	1	FBgn0034253|CG10936|INTRON|0	FBgn0052206|CG32206|INTRON|0
	X_19870148_SNP	X_7620464_SNP	2.78378e-14	1	Intergenic	FBgn0027553|NELF-B|SYNONYMOUS_CODING|0;FBgn0022786|Hira|DOWNSTREAM|522
	2L_20995637_SNP	X_4711315_SNP	2.8225e-14	1	FBgn0250867|CG42238|INTRON|0	Intergenic
	3L_9477796_SNP	3R_2543611_SNP	2.93566e-14	1	FBgn0036004|Jarid2|SYNONYMOUS_CODING|0	FBgn0051481|pb|INTRON|0
	2L_9832820_INS	2R_8442090_SNP	2.96677e-14	1	FBgn0032151|nAcRalpha-30D|INTRON|0	FBgn0011592|fra|INTRON|0
	2L_3713729_SNP	3L_21884984_SNP	2.98211e-14	1	FBgn0031566|CG2818|UPSTREAM|654;FBgn0051955|CG31955|UPSTREAM|863	FBgn0262737|mub|INTRON|0
	2L_10783859_SNP	X_8989402_SNP	2.99646e-14	1	FBgn0051869|CG31869|INTRON|0	FBgn0030087|CG7766|INTRON|0
	2R_2025882_SNP	3L_10700604_SNP	2.99786e-14	1	FBgn0033063|CG14589|NON_SYNONYMOUS_CODING|0;FBgn0000546|EcR|INTRON|0	Intergenic
	2L_10458386_SNP	2L_18192760_SNP	3.01827e-14	1	FBgn0027611|LM408|INTRON|0	FBgn0261804|CG42750|INTRON|0
	2L_21084155_SNP	2L_2261132_SNP	3.04216e-14	1	FBgn0053510|CG33510|NON_SYNONYMOUS_CODING|0;FBgn0053509|CG33509|DOWNSTREAM|450	Intergenic
	3L_12578124_SNP	3R_13840751_SNP	3.07593e-14	1	FBgn0015904|ara|INTRON|0	FBgn0263995|cpo|DOWNSTREAM|297
	2L_13726367_SNP	2R_13583272_SNP	3.10426e-14	1	Intergenic	FBgn0027872|rdgBbeta|DOWNSTREAM|9;FBgn0034262|swi2|UPSTREAM|416
	2L_20861082_SNP	3L_6955346_SNP	3.17651e-14	1	FBgn0032897|CG9336|DOWNSTREAM|68	FBgn0261445|sgl|INTRON|0
	3L_19051966_SNP	X_13484323_SNP	3.18463e-14	1	FBgn0036842|CG3797|DOWNSTREAM|906	FBgn0086674|Tango13|SYNONYMOUS_CODING|0
	2L_2371103_SNP	3L_6694565_SNP	3.22049e-14	1	FBgn0031417|CG3597|SYNONYMOUS_CODING|0;FBgn0261647|Axud1|DOWNSTREAM|966	FBgn0035710|SP1173|INTRON|0
	2L_7581101_SNP	3L_8914147_SNP	3.23593e-14	1	FBgn0083141|Spn28B|UPSTREAM|823	FBgn0035936|Tsp66E|INTRON|0
	2R_18580923_SNP	2R_8640595_SNP	3.36801e-14	1	FBgn0005631|robo|UTR_3_PRIME|0	FBgn0026619|Taz|DOWNSTREAM|12;FBgn0033773|mos|UPSTREAM|154
	2L_5871255_SNP	X_10781431_SNP	3.37843e-14	1	FBgn0031745|CG8965|INTRON|0	FBgn0017561|Ork1|INTRON|0
	2L_10379314_SNP	2L_17547303_SNP	3.39255e-14	1	FBgn0032233|dpr19|UTR_3_PRIME|0;FBgn0032234|gny|UPSTREAM|789	Intergenic
	2R_12702617_SNP	3L_12671962_SNP	3.45926e-14	1	Intergenic	Intergenic
	2L_6115967_SNP	3R_12379746_SNP	3.46888e-14	1	FBgn0051641|stai|INTRON|0	FBgn0259244|CG42342|INTRON|0
	2L_6237296_SNP	3R_8509305_SNP	3.48492e-14	1	Intergenic	FBgn0001296|kar|SYNONYMOUS_CODING|0
	2L_7718053_SNP	3L_1355201_SNP	3.52805e-14	1	FBgn0031935|CG13793|INTRON|0	FBgn0003138|Ptp61F|INTRON|0
	2R_9958271_SNP	3L_16784278_SNP	3.53047e-14	1	FBgn0040752|Prosap|INTRON|0	FBgn0036663|CG9674|SYNONYMOUS_CODING|0
	2L_16219045_DEL	X_19057939_SNP	3.57681e-14	1	Intergenic	FBgn0261461|RhoGAP18B|INTRON|0
	2L_18419827_SNP	3R_27735295_DEL	3.61159e-14	1	Intergenic	FBgn0011224|heph|INTRON|0
	2L_4417301_SNP	2R_19878377_SNP	3.6152e-14	1	FBgn0031602|CG15431|INTRON|0	FBgn0034950|Pask|SYNONYMOUS_CODING|0
	2R_5488763_SNP	3R_8830731_SNP	3.69306e-14	1	FBgn0033434|CG1902|INTRON|0;FBgn0050340|CG30340|UPSTREAM|6;FBgn0050339|CG30339|DOWNSTREAM|173	FBgn0038108|CG7518|NON_SYNONYMOUS_CODING|0
	2L_16624948_SNP	X_19458175_SNP	3.69803e-14	1	FBgn0259735|CG42389|INTRON|0	FBgn0026430|Grip84|INTRON|0
	2L_4058437_SNP	3L_17710330_SNP	3.71604e-14	1	FBgn0000547|ed|INTRON|0	FBgn0052183|Ccn|INTRON|0
	2R_5289444_SNP	3R_14997853_SNP	3.76129e-14	1	FBgn0016078|wun|DOWNSTREAM|141	Intergenic
	3L_1413003_SNP	3L_5854786_SNP	3.77578e-14	1	FBgn0003138|Ptp61F|INTRON|0;FBgn0035216|CG9168|SYNONYMOUS_CODING|0	Intergenic
	3L_7890923_SNP	3R_26887428_SNP	3.7854e-14	1	FBgn0003041|pbl|SYNONYMOUS_CODING|0	FBgn0002413|dco|UPSTREAM|496
	2L_5636138_SNP	3L_965244_SNP	3.78979e-14	1	FBgn0051646|CG31646|INTRON|0	FBgn0264574|Glut1|INTRON|0
	2R_5597960_SNP	3L_12145243_SNP	3.82409e-14	1	FBgn0265338|CR44292|EXON|0	FBgn0013997|Nrx-IV|INTRON|0
	2L_20855688_SNP	3R_15070595_SNP	3.83411e-14	1	FBgn0032895|CG9335|INTRON|0	FBgn0038693|unc79|SYNONYMOUS_CODING|0
	2L_14535818_SNP	3R_11612126_SNP	3.87617e-14	1	Intergenic	FBgn0038360|CG9590|UPSTREAM|299
	2L_4417301_SNP	X_10964667_SNP	3.97774e-14	1	FBgn0031602|CG15431|INTRON|0	FBgn0003366|sev|DOWNSTREAM|807
	2R_5502465_SNP	3L_18805481_SNP	4.00058e-14	1	FBgn0264878|CR44069|EXON|0;FBgn0033438|Mmp2|SYNONYMOUS_CODING|0	FBgn0036814|CG14073|INTRON|0
	3L_6694565_SNP	3R_8835162_SNP	4.00096e-14	1	FBgn0035710|SP1173|INTRON|0	FBgn0038110|CG8031|SYNONYMOUS_CODING|0;FBgn0038109|CG11656|UPSTREAM|455
	2R_19562150_SNP	2R_5449289_SNP	4.0358e-14	1	FBgn0034886|Pde8|INTRON|0;FBgn0250870|CG42241|DOWNSTREAM|729	FBgn0033423|CG1809|INTRON|0;FBgn0033422|Or45b|DOWNSTREAM|716
	2L_10634404_SNP	3R_10658747_SNP	4.03587e-14	1	FBgn0032271|CG7329|INTRON|0	FBgn0264754|btsz|INTRON|0
	2L_9859348_SNP	2R_5083943_SNP	4.06029e-14	1	FBgn0032151|nAcRalpha-30D|INTRON|0	FBgn0015561|unpg|INTRON|0
	2L_21029437_SNP	3R_3776422_SNP	4.12862e-14	1	FBgn0250867|CG42238|INTRON|0	FBgn0000504|dsx|INTRON|0
	2R_8622066_SNP	3L_2177036_SNP	4.14608e-14	1	FBgn0261545|CG42663|INTRON|0	Intergenic
	2L_19692437_SNP	2R_9671756_SNP	4.16532e-14	1	FBgn0000464|Lar|INTRON|0	FBgn0264358|CR43810|INTRON|0;FBgn0033867|Cpr50Ca|INTRON|0
	2L_18699150_SNP	X_6117512_SNP	4.17162e-14	1	FBgn0032701|CG10341|NON_SYNONYMOUS_CODING|0;FBgn0032700|CG10338|DOWNSTREAM|579	FBgn0003514|sqh|SYNONYMOUS_CODING|0;FBgn0029849|Efr|DOWNSTREAM|760
	2L_21000930_SNP	3R_15102977_SNP	4.17746e-14	1	FBgn0250867|CG42238|INTRON|0	Intergenic
	2R_16312047_SNP	3L_3757511_SNP	4.18631e-14	1	FBgn0086604|CG12484|UTR_5_PRIME|0	FBgn0052264|CG32264|INTRON|0
	2L_6089945_SNP	2R_6196266_SNP	4.20386e-14	1	FBgn0028420|Kr-h1|INTRON|0	FBgn0028426|JhI-1|NON_SYNONYMOUS_CODING|0
	3R_1347096_SNP	3R_6505493_SNP	4.21192e-14	1	FBgn0010051|Itp-r83A|INTRON|0;FBgn0010399|Nmdar1|INTRON|0	FBgn0037819|CG14688|INTRON|0
	2R_20873295_SNP	3R_11145681_DEL	4.22901e-14	1	FBgn0035091|CG3829|UPSTREAM|183;FBgn0010435|emp|UPSTREAM|974	FBgn0038316|CG6276|UTR_5_PRIME|0;FBgn0264832|CG44040|UPSTREAM|418;FBgn0026441|ear|UPSTREAM|796
	2R_13511851_SNP	3L_19229304_SNP	4.23874e-14	1	FBgn0034253|CG10936|INTRON|0	FBgn0053647|CG33647|UPSTREAM|156;FBgn0016797|fz2|UPSTREAM|831
	2R_11609070_SNP	X_21975269_SNP	4.25172e-14	1	Intergenic	Intergenic
	3L_17844780_SNP	3R_8735856_SNP	4.277e-14	1	FBgn0036763|CG7441|SYNONYMOUS_CODING|0;FBgn0036764|CG5535|DOWNSTREAM|944	FBgn0038090|CG10909|UTR_3_PRIME|0
	2R_5893067_DEL	X_19077000_SNP	4.33187e-14	1	FBgn0022382|Pka-R2|INTRON|0	FBgn0030992|CG33253|UPSTREAM|457;FBgn0030991|CG7453|DOWNSTREAM|943
	2L_10634214_SNP	3R_10647002_SNP	4.33483e-14	1	FBgn0032271|CG7329|INTRON|0	FBgn0264754|btsz|INTRON|0
	3L_17581027_SNP	3L_6694565_SNP	4.33667e-14	1	FBgn0000567|Eip74EF|INTRON|0	FBgn0035710|SP1173|INTRON|0
	3L_21857491_SNP	X_7484148_SNP	4.38366e-14	1	FBgn0262737|mub|INTRON|0	Intergenic
	2L_16624948_SNP	3L_18616883_SNP	4.44552e-14	1	FBgn0259735|CG42389|INTRON|0	FBgn0259791|bora|SYNONYMOUS_CODING|0
	3R_10400257_SNP	X_5325198_SNP	4.46577e-14	1	FBgn0038244|CG7987|INTRON|0	FBgn0029766|CG15784|SYNONYMOUS_CODING|0
	3L_21356860_SNP	3R_11145681_DEL	4.46714e-14	1	Intergenic	FBgn0038316|CG6276|UTR_5_PRIME|0;FBgn0264832|CG44040|UPSTREAM|418;FBgn0026441|ear|UPSTREAM|796
	2R_13691093_SNP	X_9020123_SNP	4.47244e-14	1	FBgn0259211|grh|INTRON|0	FBgn0030090|fend|SYNONYMOUS_CODING|0
	3L_8212423_SNP	X_14788862_SNP	4.48745e-14	1	FBgn0035858|CG13674|UPSTREAM|340	FBgn0264078|Flo-2|INTRON|0;FBgn0030592|CG9514|INTRON|0
	2L_20983762_SNP	3R_14209843_SNP	4.54222e-14	1	FBgn0250867|CG42238|INTRON|0	FBgn0038611|CG14309|SYNONYMOUS_CODING|0
	2L_9860868_SNP	2R_12849189_SNP	4.5506e-14	1	FBgn0032151|nAcRalpha-30D|INTRON|0	Intergenic
	2L_8893308_SNP	3L_3502646_SNP	4.55929e-14	1	Intergenic	FBgn0259224|CG42324|INTRON|0
	2R_13692569_SNP	3L_18123623_SNP	4.57537e-14	1	FBgn0259211|grh|INTRON|0	FBgn0036778|Cyp312a1|INTRON|0
	2L_10922363_SNP	2L_2682780_SNP	4.5778e-14	1	FBgn0261871|dpr2|INTRON|0	FBgn0051690|CG31690|INTRON|0
	2L_1136418_SNP	3R_15309772_SNP	4.60758e-14	1	FBgn0031306|CG4577|INTRON|0	FBgn0260003|Dys|INTRON|0
	2R_5667974_SNP	3L_18214911_SNP	4.62826e-14	1	FBgn0027589|CG1688|INTRON|0	Intergenic
	2L_2797193_SNP	3R_16860201_SNP	4.62907e-14	1	FBgn0004242|Syt1|INTRON|0;FBgn0264369|CR43821|UPSTREAM|639	FBgn0013812|Dhc93AB|INTRON|0
	2L_20983762_SNP	3L_4025803_SNP	4.66996e-14	1	FBgn0250867|CG42238|INTRON|0	FBgn0035484|CG11594|INTRON|0;FBgn0045479|Gr64a|UPSTREAM|966
	3L_10553242_SNP	3R_23901675_SNP	4.7222e-14	1	FBgn0052062|A2bp1|INTRON|0	FBgn0085391|CG34362|INTRON|0
	2R_15032245_SNP	2R_5968769_SNP	4.73279e-14	1	FBgn0263290|CR43399|EXON|0;FBgn0000578|ena|INTRON|0;FBgn0034418|CG15118|UPSTREAM|599	FBgn0033483|egr|INTRON|0;FBgn0263201|scaRNA:46E3|UPSTREAM|340
	2L_17263046_SNP	3R_15007408_SNP	4.73473e-14	1	Intergenic	FBgn0051475|CG31475|INTRON|0
	2R_6952319_SNP	X_3938683_SNP	4.77107e-14	1	FBgn0040765|luna|INTRON|0	Intergenic
	2R_18537112_SNP	3L_1085512_SNP	4.78668e-14	1	FBgn0034755|CG3746|NON_SYNONYMOUS_CODING|0;FBgn0034740|nsr|UPSTREAM|967	FBgn0004870|bab1|INTRON|0
	3L_1532900_SNP	3R_7467968_SNP	4.84425e-14	1	FBgn0035227|CG12090|INTRON|0	FBgn0262081|Csk|INTRON|0
	2R_19370142_SNP	3R_8715889_SNP	4.84868e-14	1	FBgn0264339|CG43795|INTRON|0	Intergenic
	2L_16092163_SNP	2R_5893067_DEL	4.87258e-14	1	Intergenic	FBgn0022382|Pka-R2|INTRON|0
	2R_5893067_DEL	X_19077217_SNP	4.88702e-14	1	FBgn0022382|Pka-R2|INTRON|0	FBgn0030992|CG33253|UPSTREAM|240
	3R_8735856_SNP	X_7484148_SNP	4.91134e-14	1	FBgn0038090|CG10909|UTR_3_PRIME|0	Intergenic
	2R_10018387_SNP	X_5230214_SNP	4.93181e-14	1	FBgn0040752|Prosap|INTRON|0	Intergenic
	3L_1085512_SNP	X_7484641_SNP	4.97037e-14	1	FBgn0004870|bab1|INTRON|0	Intergenic
	3R_11590111_SNP	X_19077000_SNP	5.01151e-14	1	FBgn0038356|CG12784|DOWNSTREAM|825	FBgn0030992|CG33253|UPSTREAM|457;FBgn0030991|CG7453|DOWNSTREAM|943
	2L_21059075_SNP	2L_6265650_SNP	5.03178e-14	1	FBgn0032910|CG9265|INTRON|0	FBgn0053531|Ddr|INTRON|0
	3R_11090194_SNP	X_8062946_SNP	5.03776e-14	1	FBgn0014879|Set|SYNONYMOUS_CODING|0	FBgn0030017|CG2278|INTRON|0
	2L_3741522_SNP	3L_15454871_SNP	5.05204e-14	1	FBgn0031568|CG10019|INTRON|0	Intergenic
	3L_6694565_SNP	3R_11090194_SNP	5.06753e-14	1	FBgn0035710|SP1173|INTRON|0	FBgn0014879|Set|SYNONYMOUS_CODING|0
	2L_11792476_SNP	2R_2408992_SNP	5.07303e-14	1	FBgn0032377|CG14937|UTR_3_PRIME|0;FBgn0032376|Tsp33B|UPSTREAM|111	FBgn0086655|jing|INTRON|0
	2R_5184571_SNP	3L_7200833_SNP	5.10216e-14	1	FBgn0028408|Drep-2|INTRON|0	Intergenic
	2L_9804538_SNP	3R_14030450_SNP	5.10669e-14	1	FBgn0032151|nAcRalpha-30D|INTRON|0	FBgn0028499|CG7985|INTRON|0
	3R_23541089_SNP	X_7484641_SNP	5.16227e-14	1	Intergenic	Intergenic
	2L_4797871_SNP	X_13484323_SNP	5.18379e-14	1	FBgn0031629|Clect27|INTRON|0	FBgn0086674|Tango13|SYNONYMOUS_CODING|0
	2L_7572533_SNP	2R_10018095_SNP	5.21451e-14	1	FBgn0264895|Rapgap1|INTRON|0	FBgn0040752|Prosap|INTRON|0
	2L_10026833_SNP	2L_5410281_SNP	5.23402e-14	1	FBgn0032176|CG13127|SYNONYMOUS_CODING|0	FBgn0016660|H15|INTRON|0
	3L_18255994_SNP	3R_8886537_SNP	5.24736e-14	1	Intergenic	FBgn0004666|sim|INTRON|0
	3L_5788117_SNP	3R_24423724_SNP	5.28135e-14	1	FBgn0035638|Tektin-C|SYNONYMOUS_CODING|0;FBgn0086694|Bre1|UPSTREAM|825	FBgn0026400|Noa36|DOWNSTREAM|57
	2L_11632780_SNP	3L_6694565_SNP	5.28826e-14	1	Intergenic	FBgn0035710|SP1173|INTRON|0
	2L_13697635_SNP	3R_27217395_DEL	5.30914e-14	1	FBgn0051814|CG31814|INTRON|0	FBgn0039844|CG1607|UTR_3_PRIME|0;FBgn0051204|CG31204|DOWNSTREAM|220
	2L_6841184_SNP	2R_16866650_SNP	5.32524e-14	1	Intergenic	FBgn0034566|CG9313|UPSTREAM|199;FBgn0034565|CG15650|UPSTREAM|908
	2L_6098867_SNP	X_7484148_SNP	5.35635e-14	1	FBgn0031779|CG9175|INTRON|0	Intergenic
	3R_18564345_SNP	3R_26599116_SNP	5.36844e-14	1	FBgn0039016|Dcr-1|NON_SYNONYMOUS_CODING|0	FBgn0004606|zfh1|INTRON|0
	2R_2926060_SNP	3L_6471507_SNP	5.38603e-14	1	FBgn0033131|CR12842|UPSTREAM|575;FBgn0053914|CG33914|UPSTREAM|659	FBgn0261801|CG42747|INTRON|0
	2L_229424_SNP	3L_19051966_SNP	5.44877e-14	1	FBgn0086902|kis|INTRON|0;FBgn0265152|CR44221|DOWNSTREAM|836	FBgn0036842|CG3797|DOWNSTREAM|906
	2R_5491620_SNP	3R_13647516_SNP	5.47431e-14	1	FBgn0033434|CG1902|SYNONYMOUS_CODING|0	FBgn0261649|tinc|INTRON|0
	2R_16096948_SNP	X_15490246_SNP	5.50178e-14	1	Intergenic	Intergenic
	2L_2190683_SNP	X_6519116_DEL	5.52394e-14	1	FBgn0264874|CR44065|EXON|0;FBgn0031395|CG10874|INTRON|0	FBgn0029881|pigs|INTRON|0
	2L_4588764_SNP	2L_4739943_SNP	5.53617e-14	1	FBgn0053196|dp|INTRON|0	FBgn0031627|CG15630|INTRON|0
	2L_21000930_SNP	3R_9557514_SNP	5.54212e-14	1	FBgn0250867|CG42238|INTRON|0	FBgn0085412|CG34383|INTRON|0
	2L_2828307_SNP	3R_19650399_SNP	5.55156e-14	1	FBgn0031464|Duox|INTRON|0	FBgn0085384|CG34355|INTRON|0;FBgn0262974|CG43285|DOWNSTREAM|675
	2L_9568761_SNP	3R_8889278_SNP	5.57073e-14	1	FBgn0264998|CR44149|EXON|0;FBgn0032130|CG3838|UPSTREAM|129	FBgn0004666|sim|INTRON|0
	2L_20861082_SNP	3R_9575369_SNP	5.63052e-14	1	FBgn0032897|CG9336|DOWNSTREAM|68	FBgn0085412|CG34383|SYNONYMOUS_CODING|0
	2L_18192760_SNP	2R_15814705_SNP	5.6342e-14	1	FBgn0261804|CG42750|INTRON|0	Intergenic
	3R_22733207_SNP	X_21975125_SNP	5.65776e-14	1	FBgn0004359|T48|INTRON|0	Intergenic
	2R_19680700_SNP	3R_26323176_SNP	5.66056e-14	1	FBgn0034903|CG9850|INTRON|0	FBgn0039780|PH4alphaNE1|SYNONYMOUS_CODING|0
	X_14244760_SNP	X_7484641_SNP	5.68118e-14	1	FBgn0052600|dpr8|INTRON|0	Intergenic
	3R_23651845_SNP	X_6418205_SNP	5.69767e-14	1	FBgn0085382|CG34353|INTRON|0	FBgn0259242|CG42340|START_GAINED|0;FBgn0029873|CG3918|UPSTREAM|292
	2L_497125_SNP	3R_14337759_SNP	5.71636e-14	1	FBgn0003963|ush|INTRON|0	FBgn0004652|fru|INTRON|0
	2R_19256787_SNP	3R_14997853_SNP	5.72078e-14	1	FBgn0034853|Ice1|NON_SYNONYMOUS_CODING|0	Intergenic
	3L_5785971_SNP	X_18492943_SNP	5.72479e-14	1	FBgn0086694|Bre1|SYNONYMOUS_CODING|0	Intergenic
	2L_5339312_SNP	X_5228351_SNP	5.77072e-14	1	FBgn0031703|CG12512|SYNONYMOUS_CODING|0	FBgn0010014|CanB|UTR_3_PRIME|0
	3L_7614523_SNP	3R_17015055_SNP	5.77359e-14	1	FBgn0035802|CG33275|INTRON|0	FBgn0264357|SNF4Agamma|INTRON|0
	2L_9832820_INS	2R_19881875_SNP	5.79148e-14	1	FBgn0032151|nAcRalpha-30D|INTRON|0	FBgn0034951|CG3860|SYNONYMOUS_CODING|0
	2R_5946393_SNP	3L_1018253_SNP	5.83054e-14	1	FBgn0262169|magu|INTRON|0	FBgn0024277|trio|INTRON|0
	2L_20623967_SNP	2R_6018063_SNP	5.86465e-14	1	Intergenic	FBgn0050011|gem|INTRON|0
	2L_17547303_SNP	3L_22935794_SNP	5.87787e-14	1	Intergenic	Intergenic
	2L_20845264_SNP	3L_21891185_SNP	5.87838e-14	1	FBgn0051676|CG31676|INTRON|0	FBgn0262737|mub|INTRON|0
	2R_5230960_SNP	X_19402497_SNP	5.90955e-14	1	FBgn0033403|CG13739|INTRON|0;FBgn0033405|CG13954|INTRON|0	FBgn0031023|CG14200|INTRON|0;FBgn0027621|Pfrx|SYNONYMOUS_CODING|0
	2R_9958271_SNP	3L_1406071_SNP	5.91139e-14	1	FBgn0040752|Prosap|INTRON|0	FBgn0003138|Ptp61F|INTRON|0
	2R_7698932_SNP	3R_13647711_SNP	5.9253e-14	1	FBgn0033652|ths|SYNONYMOUS_CODING|0	FBgn0261649|tinc|INTRON|0
	2L_8446526_SNP	X_4638417_SNP	5.95137e-14	1	FBgn0027780|U26|INTRON|0;FBgn0051897|CG31897|DOWNSTREAM|866	Intergenic
	2R_14146045_SNP	3R_13974376_SNP	6.04734e-14	1	Intergenic	Intergenic
	2L_10348977_SNP	2L_21052947_SNP	6.06569e-14	1	FBgn0085396|CG34367|INTRON|0	FBgn0010395|betaInt-nu|UPSTREAM|86;FBgn0250867|CG42238|UPSTREAM|783
	3L_21851187_SNP	3R_971834_SNP	6.08312e-14	1	FBgn0262737|mub|INTRON|0	Intergenic
	3L_13310991_SNP	X_18452283_SNP	6.09067e-14	1	Intergenic	FBgn0000242|Bx|INTRON|0
	2L_10423859_SNP	2R_2693625_SNP	6.09631e-14	1	FBgn0032246|CG5168|SYNONYMOUS_CODING|0	Intergenic
	2L_1760012_SNP	X_2689597_SNP	6.12103e-14	1	FBgn0031365|CG17650|UPSTREAM|919	FBgn0028369|kirre|INTRON|0;FBgn0003996|w|INTRON|0
	2R_19003057_SNP	3R_11629679_SNP	6.13458e-14	1	Intergenic	FBgn0026616|alpha-Man-IIb|UPSTREAM|291;FBgn0038365|CG9593|DOWNSTREAM|304
	2L_13906569_SNP	X_7484148_SNP	6.15207e-14	1	FBgn0012037|Ance|UTR_5_PRIME|0	Intergenic
	2L_11008485_SNP	2R_18021786_SNP	6.18906e-14	1	FBgn0021761|Nup154|NON_SYNONYMOUS_CODING|0	Intergenic
	2L_7999872_SNP	3L_3826798_SNP	6.26759e-14	1	FBgn0031972|Wwox|NON_SYNONYMOUS_CODING|0;FBgn0031971|CG7224|DOWNSTREAM|129	FBgn0064227|Rdh|INTRON|0;FBgn0004875|enc|INTRON|0
	2L_4058437_SNP	3L_17839484_SNP	6.3137e-14	1	FBgn0000547|ed|INTRON|0	FBgn0036761|MED19|UTR_5_PRIME|0;FBgn0036762|CG7430|UPSTREAM|532
	2L_6277805_SNP	2R_19385398_SNP	6.31914e-14	1	FBgn0053531|Ddr|INTRON|0	Intergenic
	2L_20626318_SNP	2R_9165578_SNP	6.34071e-14	1	Intergenic	FBgn0052843|Dh31-R1|NON_SYNONYMOUS_CODING|0
	3R_11145681_DEL	X_5435912_INS	6.34369e-14	1	FBgn0038316|CG6276|UTR_5_PRIME|0;FBgn0264832|CG44040|UPSTREAM|418;FBgn0026441|ear|UPSTREAM|796	FBgn0263512|Vsx2|INTRON|0
	3L_10413861_SNP	3R_22501786_SNP	6.35532e-14	1	Intergenic	FBgn0250908|beat-VII|INTRON|0
	3L_11966096_SNP	3R_15391966_SNP	6.36495e-14	1	FBgn0053265|Muc68E|UPSTREAM|17;FBgn0259748|CG42397|DOWNSTREAM|89	FBgn0260003|Dys|INTRON|0
	2L_21068836_SNP	3R_24114118_SNP	6.38575e-14	1	FBgn0032910|CG9265|INTRON|0	Intergenic
	2L_20983762_SNP	X_12402864_SNP	6.38825e-14	1	FBgn0250867|CG42238|INTRON|0	FBgn0030396|CG2556|INTRON|0
	2L_15326226_SNP	3R_14666957_SNP	6.4508e-14	1	Intergenic	FBgn0038653|CG18208|INTRON|0
	2R_17785411_SNP	3L_5785971_SNP	6.45776e-14	1	FBgn0085397|Fili|INTRON|0	FBgn0086694|Bre1|SYNONYMOUS_CODING|0
	3L_18616883_SNP	3R_5249806_SNP	6.47445e-14	1	FBgn0259791|bora|SYNONYMOUS_CODING|0	FBgn0261552|ps|INTRON|0
	2R_2481978_SNP	3L_11568376_SNP	6.48687e-14	1	FBgn0086655|jing|INTRON|0	FBgn0053489|CG33489|SYNONYMOUS_CODING|0;FBgn0053490|CG33490|UPSTREAM|613
	2L_4277267_SNP	2L_805436_SNP	6.4883e-14	1	FBgn0031592|Art2|DOWNSTREAM|429	Intergenic
	2L_19692437_SNP	3R_9424262_SNP	6.50884e-14	1	FBgn0000464|Lar|INTRON|0	Intergenic
	2L_11651278_SNP	2R_5603605_SNP	6.52081e-14	1	FBgn0032370|CG12307|DOWNSTREAM|53	FBgn0010316|dap|UTR_3_PRIME|0;FBgn0259678|sqa|DOWNSTREAM|248
	2R_12653628_SNP	3L_11446629_SNP	6.58166e-14	1	FBgn0034155|unc-104|INTRON|0;FBgn0259738|CG42392|UPSTREAM|195;FBgn0034156|CG5348|UPSTREAM|714	Intergenic
	3R_17557315_SNP	X_19493373_SNP	6.58314e-14	1	Intergenic	FBgn0261593|RpS10b|DOWNSTREAM|265;FBgn0031036|CG14220|DOWNSTREAM|463
	3L_11235566_SNP	3L_5785971_SNP	6.60641e-14	1	Intergenic	FBgn0086694|Bre1|SYNONYMOUS_CODING|0
	3L_21857491_SNP	X_7484641_SNP	6.62766e-14	1	FBgn0262737|mub|INTRON|0	Intergenic
	2L_12278508_SNP	3R_14600163_INS	6.6321e-14	1	FBgn0000114|aret|INTRON|0	FBgn0038652|CG7720|INTRON|0
	2L_5886371_SNP	2R_5603605_SNP	6.65312e-14	1	FBgn0031746|CG9029|NON_SYNONYMOUS_CODING|0;FBgn0262814|CG43185|DOWNSTREAM|914	FBgn0010316|dap|UTR_3_PRIME|0;FBgn0259678|sqa|DOWNSTREAM|248
	2L_4169877_SNP	3L_10842860_SNP	6.72023e-14	1	Intergenic	Intergenic
	2R_19300609_SNP	X_2261678_SNP	6.72586e-14	1	FBgn0034860|CG9812|SYNONYMOUS_CODING|0	FBgn0264598|PsGEF|DOWNSTREAM|67
	3L_22380330_SNP	3R_9245100_SNP	6.74731e-14	1	FBgn0004449|Ten-m|INTRON|0	FBgn0038153|Ir87a|UPSTREAM|901
	3R_27476669_SNP	X_17436022_SNP	6.74742e-14	1	FBgn0039862|kek6|INTRON|0	FBgn0263706|CG43658|INTRON|0
	2L_9264944_SNP	3R_10391000_SNP	6.77203e-14	1	FBgn0263984|CG43733|INTRON|0;FBgn0028433|Ggamma30A|INTRON|0	FBgn0038241|CG8087|UPSTREAM|473;FBgn0038242|CG14852|UPSTREAM|649
	2R_14462492_SNP	3L_3335500_SNP	6.80329e-14	1	FBgn0050115|GEFmeso|INTRON|0	FBgn0052274|Drsl1|DOWNSTREAM|79;FBgn0035440|CG14969|UPSTREAM|522;FBgn0052268|Drsl6|DOWNSTREAM|532
	2R_10426437_SNP	3R_24289739_SNP	6.81202e-14	1	FBgn0020245|ttv|INTRON|0	FBgn0039584|beat-VI|INTRON|0
	3L_14037982_SNP	X_6123765_SNP	6.81996e-14	1	FBgn0041161|blue|SYNONYMOUS_CODING|0	FBgn0262730|CG14446|SYNONYMOUS_CODING|0
	2L_301009_SNP	3R_8509305_SNP	6.8321e-14	1	FBgn0020622|Pi3K21B|INTRON|0	FBgn0001296|kar|SYNONYMOUS_CODING|0
	3L_14525834_SNP	X_9190931_SNP	6.9552e-14	1	FBgn0087007|bbg|INTRON|0	FBgn0002576|lz|INTRON|0
	2L_11524089_SNP	2R_5893067_DEL	6.97934e-14	1	FBgn0028490|CG31705|NON_SYNONYMOUS_CODING|0	FBgn0022382|Pka-R2|INTRON|0
	2L_20861082_SNP	2L_6261082_SNP	6.98841e-14	1	FBgn0032897|CG9336|DOWNSTREAM|68	FBgn0053531|Ddr|INTRON|0
	2R_5104937_SNP	3R_13599818_SNP	7.01977e-14	1	Intergenic	FBgn0262562|CG43102|INTRON|0
	3R_14600219_SNP	X_17436022_SNP	7.03287e-14	1	FBgn0038652|CG7720|INTRON|0	FBgn0263706|CG43658|INTRON|0
	3R_11387602_SNP	X_7498289_DEL	7.03734e-14	1	Intergenic	Intergenic
	2L_9729909_SNP	2R_16356606_SNP	7.052e-14	1	FBgn0028704|Nckx30C|INTRON|0;FBgn0032139|CG13116|UPSTREAM|31	FBgn0086604|CG12484|INTRON|0
	2R_15859068_SNP	2R_5720442_SNP	7.06075e-14	1	Intergenic	FBgn0033448|hebe|INTRON|0
	2L_13390787_SNP	3L_6325562_SNP	7.06488e-14	1	FBgn0032517|CG7099|SYNONYMOUS_CODING|0	FBgn0035699|CG13300|INTRON|0
	2R_16757740_SNP	X_17436022_SNP	7.07264e-14	1	FBgn0067905|IM14|UPSTREAM|157;FBgn0050295|Ipk1|UPSTREAM|556;FBgn0040653|IM4|UPSTREAM|914	FBgn0263706|CG43658|INTRON|0
	2L_19097397_SNP	3L_11000861_INS	7.09624e-14	1	FBgn0002023|Lim3|INTRON|0	FBgn0013469|klu|INTRON|0
	2R_18001532_SNP	3R_15194168_SNP	7.10255e-14	1	FBgn0243516|Vrp1|INTRON|0;FBgn0050280|CG30280|SYNONYMOUS_CODING|0;FBgn0050281|CG30281|UPSTREAM|970	FBgn0086613|Ino80|DOWNSTREAM|549
	2L_12598105_SNP	2L_3375490_SNP	7.12006e-14	1	FBgn0085424|nub|INTRON|0	FBgn0031528|CG15412|UTR_5_PRIME|0;FBgn0031529|CG9662|DOWNSTREAM|342
	3L_19373322_SNP	3R_11629679_SNP	7.15587e-14	1	FBgn0052206|CG32206|INTRON|0	FBgn0026616|alpha-Man-IIb|UPSTREAM|291;FBgn0038365|CG9593|DOWNSTREAM|304
	2R_5942418_SNP	X_10874717_INS	7.18318e-14	1	FBgn0262169|magu|INTRON|0;FBgn0010385|Def|UPSTREAM|337	FBgn0259241|CG42339|INTRON|0
	2R_19884189_SNP	2R_6786179_SNP	7.1854e-14	1	FBgn0053519|Unc-89|SYNONYMOUS_CODING|0	FBgn0033571|Rpb5|SYNONYMOUS_CODING|0;FBgn0033570|CG7712|UPSTREAM|789
	2R_6785120_SNP	3L_12638289_SNP	7.1985e-14	1	FBgn0033570|CG7712|INTRON|0;FBgn0033569|CG12942|DOWNSTREAM|393;FBgn0033571|Rpb5|DOWNSTREAM|416	FBgn0052111|CG32111|UTR_3_PRIME|0
	2L_9413122_SNP	X_19870148_SNP	7.20725e-14	1	FBgn0085395|Shawl|INTRON|0	Intergenic
	2L_1142811_SNP	2L_4869438_SNP	7.24968e-14	1	FBgn0031307|MFS3|UPSTREAM|390	FBgn0051660|pog|INTRON|0
	3L_17701143_SNP	X_19509948_SNP	7.26012e-14	1	FBgn0052183|Ccn|INTRON|0	FBgn0031040|CG14210|UPSTREAM|281;FBgn0031038|Tyler|DOWNSTREAM|298;FBgn0031039|Shawn|DOWNSTREAM|298;FBgn0027358|Tim9b|DOWNSTREAM|748;FBgn0031041|CG12788|DOWNSTREAM|748
	2L_21035423_SNP	2L_8802662_SNP	7.27651e-14	1	FBgn0250867|CG42238|INTRON|0	Intergenic
	2R_19370142_SNP	3L_4793391_SNP	7.2772e-14	1	FBgn0264339|CG43795|INTRON|0	FBgn0035574|Gef64C|INTRON|0
	3L_11892824_SNP	3L_12710967_DEL	7.29953e-14	1	FBgn0263615|CR43624|INTRON|0	Intergenic
	2L_2648875_SNP	X_6467055_SNP	7.30402e-14	1	FBgn0053125|CG33125|SYNONYMOUS_CODING|0;FBgn0264433|CG43851|DOWNSTREAM|514	FBgn0085446|CG34417|INTRON|0
	2R_15032245_SNP	3L_1524687_SNP	7.32748e-14	1	FBgn0263290|CR43399|EXON|0;FBgn0000578|ena|INTRON|0;FBgn0034418|CG15118|UPSTREAM|599	FBgn0035227|CG12090|SYNONYMOUS_CODING|0
	2L_2155869_SNP	2R_13379007_SNP	7.33616e-14	1	FBgn0031393|CG15382|SYNONYMOUS_CODING|0;FBgn0031392|AIF|DOWNSTREAM|480;FBgn0000097|aop|DOWNSTREAM|615	FBgn0050104|NT5E-2|SYNONYMOUS_CODING|0
	2L_11233091_SNP	X_7484641_SNP	7.34028e-14	1	FBgn0264442|ab|INTRON|0	Intergenic
	2L_12943795_SNP	2L_3085086_SNP	7.35943e-14	1	Intergenic	FBgn0015600|toc|INTRON|0
	2L_877966_SNP	2R_16356606_SNP	7.38356e-14	1	FBgn0002936|ninaA|INTRON|0;FBgn0031292|CG15824|DOWNSTREAM|215;FBgn0053526|PNUTS|DOWNSTREAM|928	FBgn0086604|CG12484|INTRON|0
	2R_2558017_SNP	3R_10907788_SNP	7.41771e-14	1	FBgn0033087|Hsepi|UTR_3_PRIME|0;FBgn0033086|CG9410|DOWNSTREAM|436	FBgn0038286|CG6966|SYNONYMOUS_CODING|0
	2L_20017379_SNP	2R_19537645_SNP	7.4207e-14	1	FBgn0264443|CG43861|UPSTREAM|97	FBgn0004795|retn|INTRON|0
	3L_1675465_SNP	3R_24503446_SNP	7.45028e-14	1	FBgn0035260|CG7991|INTRON|0	FBgn0039594|CG9990|INTRON|0
	2L_4201634_SNP	3R_11145681_DEL	7.45343e-14	1	FBgn0001075|ft|SYNONYMOUS_CODING|0	FBgn0038316|CG6276|UTR_5_PRIME|0;FBgn0264832|CG44040|UPSTREAM|418;FBgn0026441|ear|UPSTREAM|796
	2L_13218443_SNP	2R_5946028_SNP	7.51603e-14	1	FBgn0032485|CG9426|SYNONYMOUS_CODING|0	FBgn0262169|magu|INTRON|0
	2L_21068836_SNP	2L_3382837_SNP	7.53841e-14	1	FBgn0032910|CG9265|INTRON|0	Intergenic
	2L_20861082_SNP	2L_8970697_SNP	7.57327e-14	1	FBgn0032897|CG9336|DOWNSTREAM|68	FBgn0032083|CG9541|UTR_3_PRIME|0;FBgn0032082|CG18088|DOWNSTREAM|70
	2R_10543080_SNP	3L_6694565_SNP	7.57389e-14	1	Intergenic	FBgn0035710|SP1173|INTRON|0
	2R_3476132_SNP	3R_19070847_SNP	7.57702e-14	1	FBgn0033195|CG1360|SYNONYMOUS_CODING|0	FBgn0039064|CG4467|INTRON|0
	2L_4797871_SNP	2L_9507533_INS	7.59763e-14	1	FBgn0031629|Clect27|INTRON|0	FBgn0032120|CG33298|INTRON|0
	2L_20300201_SNP	2R_15723947_SNP	7.60051e-14	1	Intergenic	Intergenic
	2L_5334056_SNP	2R_19640971_SNP	7.62302e-14	1	FBgn0031702|fusl|INTRON|0	FBgn0034902|CG5532|DOWNSTREAM|42;FBgn0034903|CG9850|DOWNSTREAM|266;FBgn0034901|CG11300|DOWNSTREAM|953
	2L_4731987_DEL	2R_11989874_SNP	7.63526e-14	1	FBgn0031626|CG15631|DOWNSTREAM|425	FBgn0034073|CG8414|NON_SYNONYMOUS_CODING|0;FBgn0014020|Rho1|UPSTREAM|317
	2L_19719196_SNP	2R_13829693_SNP	7.65125e-14	1	FBgn0000464|Lar|INTRON|0	Intergenic
	2R_12691445_SNP	3L_12489643_SNP	7.65471e-14	1	Intergenic	FBgn0036289|CG10657|INTRON|0
	2L_20866397_SNP	3L_10729187_SNP	7.66004e-14	1	FBgn0032899|CG9338|INTRON|0	Intergenic
	2L_18252461_SNP	2R_10595209_SNP	7.68592e-14	1	FBgn0261804|CG42750|INTRON|0;FBgn0263325|CG43406|DOWNSTREAM|552	FBgn0020269|mspo|INTRON|0
	X_14605998_SNP	X_18634010_SNP	7.69466e-14	1	FBgn0015774|NetB|INTRON|0	FBgn0030951|CG6873|UPSTREAM|82
	2L_6090227_SNP	2R_6196137_SNP	7.70105e-14	1	FBgn0028420|Kr-h1|INTRON|0	FBgn0028426|JhI-1|SYNONYMOUS_CODING|0
	2L_4107962_SNP	X_12384980_SNP	7.7196e-14	1	FBgn0000547|ed|INTRON|0	FBgn0002562|Lsp1alpha|SYNONYMOUS_CODING|0
	2L_20981551_SNP	3L_21890859_SNP	7.75708e-14	1	FBgn0250867|CG42238|INTRON|0	FBgn0262737|mub|INTRON|0
	2R_14225630_SNP	2R_15222841_SNP	7.81346e-14	1	FBgn0010575|sbb|INTRON|0	FBgn0264753|Rgk1|INTRON|0;FBgn0054045|CG34045|DOWNSTREAM|148
	2L_3100402_SNP	3R_13639992_INS	7.83778e-14	1	FBgn0015600|toc|INTRON|0	FBgn0261649|tinc|INTRON|0
	3L_17193675_SNP	3R_19051521_SNP	7.87999e-14	1	FBgn0260943|Rbp6|INTRON|0	FBgn0262975|cnc|INTRON|0
	2R_6079855_DEL	2R_9753665_SNP	7.88619e-14	1	FBgn0033494|KCNQ|UTR_5_PRIME|0	FBgn0013733|shot|INTRON|0
	2L_5871255_SNP	3R_14304166_INS	7.89043e-14	1	FBgn0031745|CG8965|INTRON|0	FBgn0004652|fru|INTRON|0
	2L_14075864_SNP	3R_8705559_SNP	7.91432e-14	1	FBgn0028875|nAcRalpha-34E|INTRON|0	Intergenic
	2R_19370142_SNP	X_5341893_SNP	7.93551e-14	1	FBgn0264339|CG43795|INTRON|0	FBgn0029768|SPR|INTRON|0
	2L_20626400_SNP	3L_11649448_SNP	7.95296e-14	1	Intergenic	FBgn0052085|CG32085|INTRON|0;FBgn0262437|mir-274|UPSTREAM|570
	3R_23833559_SNP	X_8394099_SNP	7.98145e-14	1	Intergenic	FBgn0053181|CG33181|INTRON|0
	2L_13218422_SNP	X_14243333_SNP	7.99332e-14	1	FBgn0032485|CG9426|SYNONYMOUS_CODING|0	FBgn0052600|dpr8|INTRON|0
	2L_9832820_INS	3L_19051966_SNP	7.99846e-14	1	FBgn0032151|nAcRalpha-30D|INTRON|0	FBgn0036842|CG3797|DOWNSTREAM|906
	2L_10211067_SNP	2R_9944708_SNP	7.99989e-14	1	FBgn0032194|CG4901|UPSTREAM|116;FBgn0032193|CG5727|UPSTREAM|367	FBgn0002643|mam|INTRON|0
	2R_16758007_INS	3L_9359550_SNP	8.03996e-14	1	FBgn0067905|IM14|INTRON|0;FBgn0050295|Ipk1|UPSTREAM|288	FBgn0004379|Klp67A|INTRON|0;FBgn0035981|CG4452|UPSTREAM|927
	2L_5862455_SNP	3R_10892990_SNP	8.04228e-14	1	FBgn0031745|CG8965|INTRON|0	FBgn0038282|dpr9|INTRON|0
	2L_10471872_SNP	2L_4598054_SNP	8.07804e-14	1	FBgn0051719|RluA-1|SYNONYMOUS_CODING|0	Intergenic
	2R_5491620_SNP	2R_9978787_SNP	8.08334e-14	1	FBgn0033434|CG1902|SYNONYMOUS_CODING|0	FBgn0040752|Prosap|INTRON|0;FBgn0259184|CG42288|SYNONYMOUS_CODING|0;FBgn0259183|CG42287|DOWNSTREAM|308
	3L_3755347_SNP	3L_5788117_SNP	8.11661e-14	1	FBgn0052264|CG32264|INTRON|0;FBgn0035458|CG10858|UPSTREAM|146	FBgn0035638|Tektin-C|SYNONYMOUS_CODING|0;FBgn0086694|Bre1|UPSTREAM|825
	2L_17547303_SNP	2R_8829635_SNP	8.12143e-14	1	Intergenic	FBgn0004512|Mdr49|SYNONYMOUS_CODING|0
	2L_1844469_SNP	2R_5983504_SNP	8.3409e-14	1	FBgn0051665|wry|NON_SYNONYMOUS_CODING|0	FBgn0033484|CG2269|UTR_3_PRIME|0;FBgn0001291|Jra|UPSTREAM|481
	2L_4869378_SNP	3R_8758302_SNP	8.42582e-14	1	FBgn0051660|pog|INTRON|0	FBgn0038092|beat-Vb|INTRON|0
	3L_11123193_SNP	3R_10400257_SNP	8.42613e-14	1	FBgn0260795|CG42575|SYNONYMOUS_CODING|0;FBgn0014368|nol|UPSTREAM|742	FBgn0038244|CG7987|INTRON|0
	2L_3401678_SNP	X_762213_SNP	8.45967e-14	1	Intergenic	FBgn0264449|CG43867|INTRON|0
	2L_10296043_SNP	3R_24540380_SNP	8.48067e-14	1	FBgn0032210|CYLD|DOWNSTREAM|345;FBgn0032209|Hand|UPSTREAM|744	FBgn0027655|htt|INTRON|0
	2L_18360373_DEL	3R_3803663_SNP	8.56812e-14	1	FBgn0000636|Fas3|INTRON|0	FBgn0037533|CD98hc|UPSTREAM|172
	2L_10028726_SNP	2L_2189551_SNP	8.59135e-14	1	FBgn0032176|CG13127|SYNONYMOUS_CODING|0	FBgn0031395|CG10874|DOWNSTREAM|362;FBgn0264874|CR44065|UPSTREAM|640
	2L_20626318_SNP	2R_5636629_SNP	8.65431e-14	1	Intergenic	FBgn0262594|CheA46a|NON_SYNONYMOUS_CODING|0
	3L_1230647_SNP	X_7900203_SNP	8.68013e-14	1	FBgn0264272|mwh|SYNONYMOUS_CODING|0	FBgn0010329|Tbh|INTRON|0
	3L_17217127_SNP	X_16490609_SNP	8.71116e-14	1	FBgn0260943|Rbp6|INTRON|0	FBgn0030761|CG9784|UTR_3_PRIME|0
	2L_21094619_SNP	3R_20371232_SNP	8.72957e-14	1	FBgn0032914|CG14397|SYNONYMOUS_CODING|0;FBgn0032915|CG12050|DOWNSTREAM|347	FBgn0039208|Esyt2|INTRON|0
	2R_8249761_SNP	3L_21871994_INS	8.76483e-14	1	FBgn0050043|CG30043|SYNONYMOUS_CODING|0	FBgn0262737|mub|INTRON|0
	2R_14112415_SNP	2R_18021789_MNP	8.78958e-14	1	Intergenic	Intergenic
	3L_17170777_SNP	3L_22119320_SNP	8.7923e-14	1	FBgn0260943|Rbp6|INTRON|0	Intergenic
	2L_20983762_SNP	3R_3580131_SNP	8.82375e-14	1	FBgn0250867|CG42238|INTRON|0	Intergenic
	2L_7099520_SNP	3L_15651571_SNP	8.87348e-14	1	FBgn0085407|Pvf3|DOWNSTREAM|172	FBgn0004594|Eig71Eg|DOWNSTREAM|313;FBgn0014848|Eig71Eh|DOWNSTREAM|465
	2L_4297080_SNP	2R_13691364_SNP	9.04512e-14	1	FBgn0010473|tutl|INTRON|0	FBgn0259211|grh|INTRON|0
	2L_1056983_SNP	3L_19774702_SNP	9.06644e-14	1	FBgn0003310|S|INTRON|0	FBgn0261360|CG42637|INTRON|0;FBgn0261688|Gyc76C|INTRON|0
	2L_9776202_SNP	3R_8820642_SNP	9.1024e-14	1	Intergenic	FBgn0038105|yellow-f2|INTRON|0;FBgn0038106|CG7488|UPSTREAM|700
	3R_1956855_DEL	3R_25405866_SNP	9.15004e-14	1	Intergenic	Intergenic
	3R_11141699_SNP	X_10890499_SNP	9.2509e-14	1	FBgn0038315|CG14866|UPSTREAM|494;FBgn0004117|Tm2|DOWNSTREAM|780	FBgn0259241|CG42339|INTRON|0
	2R_8927077_SNP	3L_3688625_SNP	9.31897e-14	1	Intergenic	FBgn0263495|CR43484|UPSTREAM|161
	2L_4045568_SNP	3L_6802224_SNP	9.33218e-14	1	FBgn0000547|ed|INTRON|0	Intergenic
	3R_5601565_SNP	X_9222171_SNP	9.36464e-14	1	FBgn0037751|topi|SYNONYMOUS_CODING|0	FBgn0085478|CG34449|SYNONYMOUS_CODING|0;FBgn0085479|CG34450|DOWNSTREAM|878
	2L_20047268_DEL	X_2440121_SNP	9.45371e-14	1	FBgn0032840|sNPF|INTRON|0	FBgn0261451|trol|UPSTREAM|698
	2L_20852627_SNP	2L_9409305_SNP	9.45528e-14	1	FBgn0032895|CG9335|UTR_5_PRIME|0	FBgn0085395|Shawl|INTRON|0
	2R_5682409_SNP	X_16965515_SNP	9.51677e-14	1	FBgn0033443|CG1698|INTRON|0;FBgn0027589|CG1688|INTRON|0	FBgn0030812|CG8949|INTRON|0
	2R_14462283_SNP	2R_9786985_SNP	9.53338e-14	1	FBgn0050115|GEFmeso|INTRON|0	FBgn0013733|shot|INTRON|0
	3L_11000861_INS	X_2682919_SNP	9.5484e-14	1	FBgn0013469|klu|INTRON|0	FBgn0028369|kirre|INTRON|0;FBgn0040384|CG32795|INTRON|0
	3L_1083421_SNP	3R_8733550_SNP	9.57882e-14	1	FBgn0004870|bab1|INTRON|0	Intergenic
	2L_17547303_SNP	3L_3757511_SNP	9.60331e-14	1	Intergenic	FBgn0052264|CG32264|INTRON|0
	3L_10705302_SNP	3R_15831547_SNP	9.61971e-14	1	Intergenic	FBgn0038755|Hs6st|INTRON|0
	2R_5893067_DEL	3L_9560186_SNP	9.62507e-14	1	FBgn0022382|Pka-R2|INTRON|0	FBgn0261555|CG42673|INTRON|0
	2R_8640595_SNP	3L_2999359_SNP	9.63131e-14	1	FBgn0026619|Taz|DOWNSTREAM|12;FBgn0033773|mos|UPSTREAM|154	Intergenic
	2R_19169935_SNP	3R_11145681_DEL	9.63271e-14	1	FBgn0034840|CG3124|DOWNSTREAM|330	FBgn0038316|CG6276|UTR_5_PRIME|0;FBgn0264832|CG44040|UPSTREAM|418;FBgn0026441|ear|UPSTREAM|796
	2L_8956097_SNP	X_21851113_SNP	9.66824e-14	1	FBgn0032079|CG31886|INTRON|0	FBgn0031184|CG14615|UTR_5_PRIME|0;FBgn0014395|tilB|UPSTREAM|460
	2R_5471609_SNP	3R_13647711_SNP	9.6776e-14	1	FBgn0033427|CG1868|NON_SYNONYMOUS_CODING|0;FBgn0033428|Updo|UPSTREAM|539	FBgn0261649|tinc|INTRON|0
	2R_6142087_SNP	2R_7329771_SNP	9.69386e-14	1	FBgn0033500|CG12913|SYNONYMOUS_CODING|0	FBgn0033635|CG7777|DOWNSTREAM|50;FBgn0260499|qvr|UPSTREAM|239
	2L_9844922_SNP	2R_5123841_SNP	9.70649e-14	1	FBgn0032151|nAcRalpha-30D|INTRON|0	FBgn0010114|hig|INTRON|0
	2L_21000930_SNP	3L_21887223_SNP	9.7335e-14	1	FBgn0250867|CG42238|INTRON|0	FBgn0262737|mub|INTRON|0
	2R_11158722_SNP	3L_6456123_SNP	9.74965e-14	1	FBgn0265194|trpm|INTRON|0	FBgn0261801|CG42747|INTRON|0
	2L_21736070_SNP	3R_8733550_SNP	9.7672e-14	1	Intergenic	Intergenic
	2L_1396253_SNP	X_7484641_SNP	9.79921e-14	1	FBgn0002543|lea|INTRON|0	Intergenic
	3L_11414004_SNP	3L_12710967_DEL	9.81848e-14	1	Intergenic	Intergenic
	3R_11629679_SNP	X_19397249_SNP	9.82889e-14	1	FBgn0026616|alpha-Man-IIb|UPSTREAM|291;FBgn0038365|CG9593|DOWNSTREAM|304	FBgn0031023|CG14200|INTRON|0;FBgn0027621|Pfrx|INTRON|0
	2L_18901411_SNP	2R_8548856_SNP	9.88259e-14	1	Intergenic	FBgn0261673|nemy|INTRON|0
	2L_9748288_SNP	2R_5449289_SNP	9.88731e-14	1	FBgn0015035|Cyp4e3|SYNONYMOUS_CODING|0	FBgn0033423|CG1809|INTRON|0;FBgn0033422|Or45b|DOWNSTREAM|716
	2L_20942194_SNP	2L_6261082_SNP	9.89766e-14	1	Intergenic	FBgn0053531|Ddr|INTRON|0
	2L_3823205_INS	2R_11447259_SNP	9.9021e-14	1	Intergenic	FBgn0034031|CG12963|INTRON|0
	2L_2588580_SNP	3R_14176681_SNP	9.91883e-14	1	Intergenic	FBgn0038606|CG15803|INTRON|0
	2R_18097640_SNP	3R_25397032_SNP	9.93141e-14	1	FBgn0034712|CG3264|NON_SYNONYMOUS_CODING|0	Intergenic
	2R_5893067_DEL	3L_5866061_SNP	9.93486e-14	1	FBgn0022382|Pka-R2|INTRON|0	FBgn0035641|CG5568|SYNONYMOUS_CODING|0;FBgn0035642|CG18586|UPSTREAM|350
	2L_22026060_SNP	3R_14309704_SNP	9.98579e-14	1	FBgn0028979|tio|DOWNSTREAM|326	FBgn0004652|fru|INTRON|0
	2L_567156_SNP	3R_14030450_SNP	9.98688e-14	1	FBgn0021874|Nle|SYNONYMOUS_CODING|0;FBgn0031265|CG2794|DOWNSTREAM|684	FBgn0028499|CG7985|INTRON|0
	2L_4019293_SNP	3R_14997853_SNP	1.0013e-13	1	Intergenic	Intergenic
	2R_5488763_SNP	3R_12605333_SNP	1.00196e-13	1	FBgn0033434|CG1902|INTRON|0;FBgn0050340|CG30340|UPSTREAM|6;FBgn0050339|CG30339|DOWNSTREAM|173	Intergenic
	2L_4058437_SNP	3L_6694565_SNP	1.0021e-13	1	FBgn0000547|ed|INTRON|0	FBgn0035710|SP1173|INTRON|0
	2R_19680700_SNP	X_4205884_SNP	1.00312e-13	1	FBgn0034903|CG9850|INTRON|0	FBgn0040906|CG15579|UPSTREAM|52
	2R_5083943_SNP	X_9015276_SNP	1.00555e-13	1	FBgn0015561|unpg|INTRON|0	FBgn0030090|fend|DOWNSTREAM|730
	2R_16754510_SNP	3L_17223471_DEL	1.00663e-13	1	FBgn0034554|CG15227|UTR_3_PRIME|0	FBgn0260943|Rbp6|INTRON|0
	2L_7559888_SNP	3R_8163343_SNP	1.00892e-13	1	FBgn0264895|Rapgap1|INTRON|0	Intergenic
	2R_6784506_SNP	3L_18548451_SNP	1.01045e-13	1	FBgn0033569|CG12942|UTR_3_PRIME|0;FBgn0033570|CG7712|DOWNSTREAM|143	Intergenic
	2L_22077098_SNP	2R_19966817_SNP	1.01861e-13	1	Intergenic	FBgn0034972|CG10339|SYNONYMOUS_CODING|0
	2R_16420905_SNP	3L_369356_SNP	1.02301e-13	1	FBgn0050154|CG30154|SYNONYMOUS_CODING|0	FBgn0262139|trh|SYNONYMOUS_CODING|0
	2L_3100402_SNP	3R_11629679_SNP	1.02336e-13	1	FBgn0015600|toc|INTRON|0	FBgn0026616|alpha-Man-IIb|UPSTREAM|291;FBgn0038365|CG9593|DOWNSTREAM|304
	2R_8640595_SNP	3R_14771230_SNP	1.02423e-13	1	FBgn0026619|Taz|DOWNSTREAM|12;FBgn0033773|mos|UPSTREAM|154	FBgn0261262|CG42613|INTRON|0
	3L_18214911_SNP	3R_10163346_SNP	1.02503e-13	1	Intergenic	FBgn0024321|NK7.1|INTRON|0
	2R_5893067_DEL	3L_3945614_SNP	1.02688e-13	1	FBgn0022382|Pka-R2|INTRON|0	FBgn0035477|CG14982|INTRON|0
	3L_7082450_SNP	3R_16892668_SNP	1.02732e-13	1	FBgn0035736|Cpr65Eb|UPSTREAM|563	FBgn0000083|AnnIX|INTRON|0
	2L_3272307_SNP	3L_19639448_SNP	1.02768e-13	1	FBgn0031513|CG3347|DOWNSTREAM|501	FBgn0022774|Oat|DOWNSTREAM|932
	2L_11929809_SNP	3L_6694500_SNP	1.03447e-13	1	Intergenic	FBgn0035710|SP1173|INTRON|0
	2L_10296161_SNP	2L_10823968_SNP	1.0356e-13	1	FBgn0032210|CYLD|DOWNSTREAM|227;FBgn0032209|Hand|UPSTREAM|862	FBgn0011676|Nos|INTRON|0
	3L_21871994_INS	X_4875981_SNP	1.03605e-13	1	FBgn0262737|mub|INTRON|0	Intergenic
	2L_19438252_SNP	2L_2371103_SNP	1.03804e-13	1	FBgn0032783|CG10237|INTRON|0	FBgn0031417|CG3597|SYNONYMOUS_CODING|0;FBgn0261647|Axud1|DOWNSTREAM|966
	3L_6270122_SNP	3R_25147069_SNP	1.04085e-13	1	FBgn0262787|CG43168|DOWNSTREAM|122	Intergenic
	2R_17873427_SNP	3L_8224606_DEL	1.04205e-13	1	FBgn0050401|CG30401|NON_SYNONYMOUS_CODING|0	FBgn0264604|CR43953|EXON|0;FBgn0035861|CG7213|DOWNSTREAM|307;FBgn0265089|eIF4E-3|DOWNSTREAM|939
	3L_11747616_SNP	3R_11145681_DEL	1.04256e-13	1	FBgn0036202|CG6024|INTRON|0	FBgn0038316|CG6276|UTR_5_PRIME|0;FBgn0264832|CG44040|UPSTREAM|418;FBgn0026441|ear|UPSTREAM|796
	2R_19549692_SNP	3R_14849959_SNP	1.04363e-13	1	FBgn0034886|Pde8|INTRON|0	FBgn0038673|CG14286|NON_SYNONYMOUS_CODING|0;FBgn0038672|CG6005|UPSTREAM|215;FBgn0038674|CG14285|UPSTREAM|878
	3R_27476669_SNP	X_16295520_SNP	1.05027e-13	1	FBgn0039862|kek6|INTRON|0	FBgn0030746|CG9981|SYNONYMOUS_CODING|0
	2R_11436890_SNP	2R_19171645_SNP	1.05176e-13	1	FBgn0034030|CG8192|INTRON|0	FBgn0034840|CG3124|UPSTREAM|9;FBgn0034841|CG13541|UPSTREAM|158
	2R_17177184_SNP	3R_8088962_SNP	1.0535e-13	1	FBgn0034612|CG10505|NON_SYNONYMOUS_CODING|0	FBgn0003651|svp|INTRON|0;FBgn0264829|CG44037|DOWNSTREAM|361
	2R_17330175_SNP	3L_8620596_SNP	1.05628e-13	1	FBgn0010415|Sdc|INTRON|0	FBgn0035917|Zasp66|SYNONYMOUS_CODING|0
	3R_8733550_SNP	X_18226472_SNP	1.05951e-13	1	Intergenic	FBgn0030913|CG6123|INTRON|0
	2L_9832820_INS	2R_8554030_SNP	1.0599e-13	1	FBgn0032151|nAcRalpha-30D|INTRON|0	FBgn0261673|nemy|INTRON|0
	2L_11370645_SNP	X_8179041_SNP	1.06027e-13	1	FBgn0000287|salr|INTRON|0	FBgn0015519|nAcRalpha-7E|INTRON|0
	2L_5428932_SNP	2R_16697973_SNP	1.06587e-13	1	Intergenic	Intergenic
	3R_22733207_SNP	X_21952916_SNP	1.06673e-13	1	FBgn0004359|T48|INTRON|0	Intergenic
	2R_6196266_SNP	3R_6913170_SNP	1.06718e-13	1	FBgn0028426|JhI-1|NON_SYNONYMOUS_CODING|0	FBgn0263403|CG43449|UPSTREAM|972
	2L_4399647_SNP	3R_16332090_SNP	1.07206e-13	1	FBgn0022153|l(2)k05819|INTRON|0	FBgn0038798|Or92a|DOWNSTREAM|182
	X_14244760_SNP	X_7484148_SNP	1.07866e-13	1	FBgn0052600|dpr8|INTRON|0	Intergenic
	2L_9942344_SNP	3R_12433235_SNP	1.08122e-13	1	FBgn0032167|CG5853|SYNONYMOUS_CODING|0	Intergenic
	2R_13692569_SNP	3L_965244_SNP	1.08167e-13	1	FBgn0259211|grh|INTRON|0	FBgn0264574|Glut1|INTRON|0
	2L_7837713_SNP	2L_824994_SNP	1.08778e-13	1	Intergenic	FBgn0031286|CG3862|SYNONYMOUS_CODING|0;FBgn0031285|CG3662|DOWNSTREAM|657;FBgn0010583|dock|UPSTREAM|975
	2R_8550011_SNP	3L_8620596_SNP	1.09758e-13	1	FBgn0261673|nemy|INTRON|0	FBgn0035917|Zasp66|SYNONYMOUS_CODING|0
	2R_7329725_SNP	3L_5785971_SNP	1.0983e-13	1	FBgn0033635|CG7777|DOWNSTREAM|4;FBgn0260499|qvr|UPSTREAM|285	FBgn0086694|Bre1|SYNONYMOUS_CODING|0
	2L_4297080_SNP	3R_10391000_SNP	1.0993e-13	1	FBgn0010473|tutl|INTRON|0	FBgn0038241|CG8087|UPSTREAM|473;FBgn0038242|CG14852|UPSTREAM|649
	2L_3434661_SNP	3R_8733550_SNP	1.10137e-13	1	Intergenic	Intergenic
	2L_8904245_SNP	3R_13886312_SNP	1.10652e-13	1	FBgn0085427|CG34398|INTRON|0	Intergenic
	2L_9264944_SNP	3L_3655537_SNP	1.1166e-13	1	FBgn0263984|CG43733|INTRON|0;FBgn0028433|Ggamma30A|INTRON|0	FBgn0035455|CG10862|UPSTREAM|766
	2L_20983762_SNP	2L_8075345_SNP	1.11864e-13	1	FBgn0250867|CG42238|INTRON|0	FBgn0264800|Mcr|SYNONYMOUS_CODING|0
	2R_11340874_SNP	3R_11090194_SNP	1.12399e-13	1	FBgn0263980|CG43729|INTRON|0	FBgn0014879|Set|SYNONYMOUS_CODING|0
	3L_2807286_SNP	3R_24134675_SNP	1.13942e-13	1	FBgn0263392|CG43444|INTRON|0	Intergenic
	2L_12594183_SNP	3R_20391277_SNP	1.14016e-13	1	FBgn0085424|nub|SYNONYMOUS_CODING|0	FBgn0039209|CG13624|INTRON|0
	2R_10679598_SNP	2R_17796896_SNP	1.14233e-13	1	FBgn0001319|kn|INTRON|0	FBgn0085397|Fili|INTRON|0
	3L_12673079_SNP	3L_1641632_SNP	1.14254e-13	1	Intergenic	FBgn0025725|alphaCop|SYNONYMOUS_CODING|0;FBgn0013753|Bgb|DOWNSTREAM|680
	2L_20968464_SNP	3L_21891185_SNP	1.14498e-13	1	FBgn0250867|CG42238|INTRON|0	FBgn0262737|mub|INTRON|0
	3L_17710794_SNP	3R_3656175_SNP	1.14694e-13	1	FBgn0052183|Ccn|INTRON|0	FBgn0085413|CG34384|INTRON|0
	2L_20845264_SNP	3R_18564345_SNP	1.15111e-13	1	FBgn0051676|CG31676|INTRON|0	FBgn0039016|Dcr-1|NON_SYNONYMOUS_CODING|0
	2R_5942386_SNP	X_10874717_INS	1.15321e-13	1	FBgn0262169|magu|INTRON|0;FBgn0010385|Def|UPSTREAM|305	FBgn0259241|CG42339|INTRON|0
	2L_9729909_SNP	3R_8889278_SNP	1.15409e-13	1	FBgn0028704|Nckx30C|INTRON|0;FBgn0032139|CG13116|UPSTREAM|31	FBgn0004666|sim|INTRON|0
	2L_21008800_SNP	3R_18564345_SNP	1.15442e-13	1	FBgn0250867|CG42238|INTRON|0	FBgn0039016|Dcr-1|NON_SYNONYMOUS_CODING|0
	2R_16561797_SNP	3L_9242659_SNP	1.15948e-13	1	Intergenic	FBgn0035971|CG4477|UPSTREAM|666
	2L_20824538_SNP	2L_4685308_SNP	1.16288e-13	1	FBgn0032889|CG9331|INTRON|0	FBgn0031620|CG11929|SYNONYMOUS_CODING|0;FBgn0000227|Bsg25A|UPSTREAM|849
	2R_18082662_SNP	3R_23306249_SNP	1.16626e-13	1	FBgn0034709|Swim|INTRON|0	FBgn0039519|Cyp6a18|DOWNSTREAM|64
	2L_1961291_SNP	2R_5184571_SNP	1.17389e-13	1	FBgn0031375|erm|INTRON|0	FBgn0028408|Drep-2|INTRON|0
	2R_9345967_SNP	X_3754420_SNP	1.17565e-13	1	FBgn0000119|arr|SYNONYMOUS_CODING|0	FBgn0019661|roX1|EXON|0
	3L_21871994_INS	X_18634387_SNP	1.17788e-13	1	FBgn0262737|mub|INTRON|0	FBgn0030951|CG6873|UPSTREAM|459
	2L_874978_SNP	3L_19158138_SNP	1.17997e-13	1	FBgn0053526|PNUTS|DOWNSTREAM|829	FBgn0016797|fz2|INTRON|0
	2L_15430753_SNP	X_3214840_DEL	1.18009e-13	1	Intergenic	FBgn0000479|dnc|INTRON|0
	2L_3210591_SNP	3R_26424150_SNP	1.18212e-13	1	Intergenic	FBgn0039790|CG2246|INTRON|0;FBgn0051019|CG31019|SYNONYMOUS_CODING|0
	2L_10379314_SNP	2L_21068836_SNP	1.18279e-13	1	FBgn0032233|dpr19|UTR_3_PRIME|0;FBgn0032234|gny|UPSTREAM|789	FBgn0032910|CG9265|INTRON|0
	3L_10553242_SNP	3R_950998_SNP	1.18971e-13	1	FBgn0052062|A2bp1|INTRON|0	Intergenic
	2R_17670127_SNP	3L_19919634_SNP	1.19015e-13	1	Intergenic	FBgn0036919|Grasp65|NON_SYNONYMOUS_CODING|0;FBgn0036920|CG8004|DOWNSTREAM|660
	2L_6354138_SNP	X_6525609_SNP	1.19063e-13	1	FBgn0031802|ppk7|NON_SYNONYMOUS_CODING|0;FBgn0031803|ppk14|UPSTREAM|818	FBgn0029881|pigs|INTRON|0
	2R_13342941_SNP	3R_12279550_SNP	1.19294e-13	1	FBgn0034221|CG10764|NON_SYNONYMOUS_CODING|0;FBgn0263233|robls54B|DOWNSTREAM|328	FBgn0044826|Pak3|UPSTREAM|7;FBgn0038431|CG10405|UPSTREAM|664
	X_18216117_SNP	X_8275026_SNP	1.19402e-13	1	FBgn0030912|CG6023|UPSTREAM|919	Intergenic
	2L_10723524_SNP	X_1160794_SNP	1.19851e-13	1	FBgn0032289|CG6431|UPSTREAM|750	FBgn0028550|Atf3|INTRON|0
	2L_2259236_SNP	2L_2970337_SNP	1.19903e-13	1	Intergenic	FBgn0004584|Rrp1|SYNONYMOUS_CODING|0;FBgn0024920|Ts|UPSTREAM|717
	3L_3945614_SNP	X_14245019_SNP	1.20463e-13	1	FBgn0035477|CG14982|INTRON|0	FBgn0052600|dpr8|INTRON|0
	2R_12690461_SNP	X_19113564_SNP	1.20505e-13	1	Intergenic	Intergenic
	2R_19884189_SNP	2R_6784875_SNP	1.20552e-13	1	FBgn0053519|Unc-89|SYNONYMOUS_CODING|0	FBgn0033570|CG7712|SYNONYMOUS_CODING|0;FBgn0033569|CG12942|DOWNSTREAM|148;FBgn0033571|Rpb5|DOWNSTREAM|661
	3L_18886574_SNP	3R_14438634_SNP	1.20843e-13	1	FBgn0036824|CG3902|SYNONYMOUS_CODING|0;FBgn0036822|NijB|DOWNSTREAM|196	FBgn0263974|qin|INTRON|0;FBgn0038629|CG14304|INTRON|0
	2L_12943795_SNP	2R_18867605_SNP	1.21057e-13	1	Intergenic	Intergenic
	2R_5478542_SNP	3R_8764567_SNP	1.21937e-13	1	FBgn0261016|clos|INTRON|0;FBgn0010342|Map60|SYNONYMOUS_CODING|0;FBgn0033431|CG1827|DOWNSTREAM|594	Intergenic
	2L_11474843_SNP	X_14217097_SNP	1.22826e-13	1	Intergenic	FBgn0052600|dpr8|INTRON|0
	2L_5871255_SNP	2R_12459938_SNP	1.23391e-13	1	FBgn0031745|CG8965|INTRON|0	FBgn0034139|CG4927|INTRON|0
	X_20626077_SNP	X_7484641_SNP	1.23709e-13	1	Intergenic	Intergenic
	2L_4527687_SNP	3R_9091355_SNP	1.23802e-13	1	FBgn0053196|dp|SYNONYMOUS_CODING|0	FBgn0003598|Su(var)3-7|INTRON|0
	2L_5503023_SNP	3L_19051966_SNP	1.24211e-13	1	Intergenic	FBgn0036842|CG3797|DOWNSTREAM|906
	2L_7527855_SNP	3L_503831_SNP	1.24605e-13	1	FBgn0264895|Rapgap1|INTRON|0	FBgn0001316|klar|INTRON|0
	2R_19017389_SNP	X_5230962_SNP	1.24716e-13	1	FBgn0034825|CG3215|INTRON|0	Intergenic
	2L_6117022_SNP	X_14789152_SNP	1.24876e-13	1	FBgn0051641|stai|INTRON|0	FBgn0264078|Flo-2|INTRON|0;FBgn0030592|CG9514|INTRON|0
	2R_9754178_SNP	3L_21851187_SNP	1.24904e-13	1	FBgn0013733|shot|INTRON|0	FBgn0262737|mub|INTRON|0
	2R_13535005_SNP	X_13484323_SNP	1.25162e-13	1	FBgn0050106|CCHa1r|DOWNSTREAM|32	FBgn0086674|Tango13|SYNONYMOUS_CODING|0
	2L_15861313_SNP	X_15486539_SNP	1.2518e-13	1	Intergenic	Intergenic
	2L_12702007_SNP	2R_13484450_SNP	1.2528e-13	1	FBgn0032450|CG5776|SYNONYMOUS_CODING|0	FBgn0034251|CG11423|SYNONYMOUS_CODING|0;FBgn0029006|lack|INTRON|0
	2L_5862455_SNP	X_18887034_SNP	1.25841e-13	1	FBgn0031745|CG8965|INTRON|0	FBgn0264090|CG43759|INTRON|0
	2L_13911827_SNP	3R_14692483_SNP	1.26041e-13	1	FBgn0032535|Ance-2|DOWNSTREAM|187;FBgn0025115|Acyp|UPSTREAM|312	Intergenic
	2L_12152089_SNP	2L_8623420_SNP	1.26172e-13	1	FBgn0051760|CG31760|INTRON|0	FBgn0011259|Sema-1a|INTRON|0
	2R_19651209_SNP	2R_6198809_SNP	1.2631e-13	1	FBgn0034903|CG9850|INTRON|0	FBgn0033508|Obp46a|SYNONYMOUS_CODING|0;FBgn0033507|CG12909|DOWNSTREAM|161
	2L_4740602_SNP	2R_10377530_SNP	1.26328e-13	1	FBgn0031627|CG15630|INTRON|0	FBgn0001332|L|INTRON|0
	X_6451538_SNP	X_7774972_SNP	1.27267e-13	1	FBgn0085446|CG34417|INTRON|0	FBgn0259189|Ir7e|SYNONYMOUS_CODING|0;FBgn0259188|Ir7f|DOWNSTREAM|1000
	3L_2343958_SNP	3R_26303263_SNP	1.28424e-13	1	FBgn0035331|DmsR-1|SYNONYMOUS_CODING|0	FBgn0039776|PH4alphaEFB|INTRON|0;FBgn0260440|spdo|SYNONYMOUS_CODING|0
	2R_11073123_SNP	3R_12572514_SNP	1.2853e-13	1	FBgn0262478|CG43068|SYNONYMOUS_CODING|0;FBgn0013467|igl|INTRON|0	FBgn0020556|bxd|INTRON|0
	2L_4629891_SNP	3R_9758042_SNP	1.28842e-13	1	Intergenic	Intergenic
	2L_7500245_SNP	2R_9062349_SNP	1.29047e-13	1	FBgn0264895|Rapgap1|SYNONYMOUS_CODING|0	FBgn0053138|AGBE|DOWNSTREAM|48;FBgn0053137|CG33137|UPSTREAM|551
	2R_5486841_SNP	3R_13616689_SNP	1.29147e-13	1	FBgn0261016|clos|INTRON|0;FBgn0050338|CG30338|SYNONYMOUS_CODING|0;FBgn0033434|CG1902|INTRON|0;FBgn0050340|CG30340|DOWNSTREAM|573	FBgn0262562|CG43102|INTRON|0
	3L_6210465_SNP	3R_5251402_DEL	1.29375e-13	1	FBgn0002526|LanA|INTRON|0	FBgn0261552|ps|INTRON|0
	2L_5246768_SNP	2R_5506426_SNP	1.3045e-13	1	FBgn0003716|tkv|INTRON|0	FBgn0033438|Mmp2|INTRON|0
	2R_5123841_SNP	X_2689597_SNP	1.3055e-13	1	FBgn0010114|hig|INTRON|0	FBgn0028369|kirre|INTRON|0;FBgn0003996|w|INTRON|0
	3R_14109622_SNP	3R_7094935_SNP	1.30849e-13	1	FBgn0038597|CG8064|INTRON|0;FBgn0038596|CG14312|UPSTREAM|367	FBgn0051386|CR31386|DOWNSTREAM|202
	3R_14810608_SNP	X_18226472_SNP	1.31344e-13	1	FBgn0026239|gukh|SYNONYMOUS_CODING|0	FBgn0030913|CG6123|INTRON|0
	2R_3472460_DEL	X_7483733_SNP	1.31348e-13	1	FBgn0004133|blow|INTRON|0	Intergenic
	2L_19112614_SNP	3R_12379746_SNP	1.31448e-13	1	FBgn0000075|amd|INTRON|0	FBgn0259244|CG42342|INTRON|0
	2R_17869567_SNP	2R_19016885_SNP	1.31522e-13	1	FBgn0041239|Gr58a|DOWNSTREAM|963	FBgn0034825|CG3215|SYNONYMOUS_CODING|0
	2L_9128165_SNP	X_7498289_DEL	1.31728e-13	1	FBgn0052982|CG32982|INTRON|0	Intergenic
	3L_16752948_SNP	3R_11629679_SNP	1.31753e-13	1	Intergenic	FBgn0026616|alpha-Man-IIb|UPSTREAM|291;FBgn0038365|CG9593|DOWNSTREAM|304
	2R_5491620_SNP	3L_6563090_SNP	1.31793e-13	1	FBgn0033434|CG1902|SYNONYMOUS_CODING|0	FBgn0042185|CG18769|INTRON|0;FBgn0263973|jv|INTRON|0
	2L_7866449_SNP	3L_3757511_SNP	1.3235e-13	1	FBgn0045038|Proct|INTRON|0	FBgn0052264|CG32264|INTRON|0
	2R_18338705_SNP	3L_5788117_SNP	1.32384e-13	1	Intergenic	FBgn0035638|Tektin-C|SYNONYMOUS_CODING|0;FBgn0086694|Bre1|UPSTREAM|825
	2R_5486730_SNP	X_8504244_SNP	1.32973e-13	1	FBgn0261016|clos|INTRON|0;FBgn0050338|CG30338|SYNONYMOUS_CODING|0;FBgn0033434|CG1902|INTRON|0;FBgn0050340|CG30340|DOWNSTREAM|684	Intergenic
	2R_9328186_SNP	3R_18862046_SNP	1.33097e-13	1	FBgn0013765|cnn|SYNONYMOUS_CODING|0	FBgn0039040|CG13833|UPSTREAM|761
	2L_4058437_SNP	2R_5488763_SNP	1.33264e-13	1	FBgn0000547|ed|INTRON|0	FBgn0033434|CG1902|INTRON|0;FBgn0050340|CG30340|UPSTREAM|6;FBgn0050339|CG30339|DOWNSTREAM|173
	2R_17939737_SNP	3L_5785971_SNP	1.33616e-13	1	Intergenic	FBgn0086694|Bre1|SYNONYMOUS_CODING|0
	2L_20981514_SNP	2L_6265650_SNP	1.33642e-13	1	FBgn0250867|CG42238|INTRON|0	FBgn0053531|Ddr|INTRON|0
	2L_13276560_SNP	X_20414065_INS	1.33905e-13	1	FBgn0264894|CG44085|INTRON|0	FBgn0259162|RunxB|INTRON|0
	3R_4787620_SNP	X_7484148_SNP	1.34158e-13	1	FBgn0037645|CG11966|INTRON|0	Intergenic
	2L_22147729_SNP	X_9218285_SNP	1.34613e-13	1	FBgn0261802|CG42748|INTRON|0	FBgn0040234|c12.2|INTRON|0
	2R_7884411_SNP	3L_21871994_INS	1.36297e-13	1	Intergenic	FBgn0262737|mub|INTRON|0
	3L_19373322_SNP	3R_8890595_SNP	1.36903e-13	1	FBgn0052206|CG32206|INTRON|0	FBgn0004666|sim|INTRON|0
	3L_8620596_SNP	3R_22710530_SNP	1.37272e-13	1	FBgn0035917|Zasp66|SYNONYMOUS_CODING|0	FBgn0004359|T48|INTRON|0
	2L_17504498_SNP	2R_6784875_SNP	1.37355e-13	1	FBgn0013810|Dhc36C|INTRON|0	FBgn0033570|CG7712|SYNONYMOUS_CODING|0;FBgn0033569|CG12942|DOWNSTREAM|148;FBgn0033571|Rpb5|DOWNSTREAM|661
	2L_19956202_SNP	2R_3622976_SNP	1.37898e-13	1	FBgn0263873|sick|SYNONYMOUS_CODING|0	FBgn0042135|CG18812|UTR_5_PRIME|0
	2L_5871255_SNP	3R_9297969_SNP	1.38857e-13	1	FBgn0031745|CG8965|INTRON|0	Intergenic
	2L_13218443_SNP	2R_12352444_SNP	1.40443e-13	1	FBgn0032485|CG9426|SYNONYMOUS_CODING|0	Intergenic
	2L_5574982_SNP	2L_6844320_SNP	1.40472e-13	1	Intergenic	Intergenic
	3R_9094670_SNP	X_7484148_SNP	1.41026e-13	1	FBgn0003598|Su(var)3-7|UTR_3_PRIME|0;FBgn0038129|CG8449|DOWNSTREAM|189	Intergenic
	2R_7915505_SNP	3L_10999290_SNP	1.42334e-13	1	FBgn0260012|pds5|START_GAINED|0;FBgn0259985|Mppe|UPSTREAM|293	FBgn0013469|klu|INTRON|0
	2R_20931525_SNP	3R_8733550_SNP	1.42518e-13	1	FBgn0001147|gsb-n|INTRON|0	Intergenic
	2R_13532654_SNP	3L_11235579_SNP	1.42526e-13	1	Intergenic	Intergenic
	3L_19514385_SNP	X_2682919_SNP	1.4256e-13	1	FBgn0036880|Cpr76Bc|UTR_5_PRIME|0;FBgn0036879|Cpr76Bb|DOWNSTREAM|866	FBgn0028369|kirre|INTRON|0;FBgn0040384|CG32795|INTRON|0
	2R_18534387_SNP	3L_17710794_SNP	1.43358e-13	1	FBgn0050195|CG30195|SYNONYMOUS_CODING|0;FBgn0034753|CG2852|UPSTREAM|536;FBgn0085475|CG34446|DOWNSTREAM|696	FBgn0052183|Ccn|INTRON|0
	2L_2970337_SNP	3R_6996837_SNP	1.43385e-13	1	FBgn0004584|Rrp1|SYNONYMOUS_CODING|0;FBgn0024920|Ts|UPSTREAM|717	FBgn0026315|Ugt35a|SYNONYMOUS_CODING|0;FBgn0026314|Ugt35b|UPSTREAM|869
	2L_3884802_SNP	2R_13643193_SNP	1.43916e-13	1	FBgn0000256|capu|INTRON|0	FBgn0034276|CG6385|NON_SYNONYMOUS_CODING|0
	2R_6199552_SNP	3L_21851187_SNP	1.43933e-13	1	FBgn0033508|Obp46a|UPSTREAM|24;FBgn0033507|CG12909|DOWNSTREAM|904	FBgn0262737|mub|INTRON|0
	3R_14302240_SNP	3R_26897709_SNP	1.4429e-13	1	FBgn0004652|fru|INTRON|0	FBgn0024288|Sox100B|INTRON|0
	2R_5800116_SNP	X_6915457_SNP	1.45194e-13	1	FBgn0033465|Etf-QO|SYNONYMOUS_CODING|0;FBgn0011656|Mef2|DOWNSTREAM|885	FBgn0029930|CG12541|DOWNSTREAM|961
	2L_12943795_SNP	2L_3085158_SNP	1.45608e-13	1	Intergenic	FBgn0015600|toc|INTRON|0
	2L_1961291_SNP	2R_17021596_SNP	1.45896e-13	1	FBgn0031375|erm|INTRON|0	FBgn0034590|Magi|INTRON|0
	3R_19793445_SNP	3R_24754409_SNP	1.46289e-13	1	FBgn0051140|CG31140|INTRON|0	FBgn0039617|CG14521|INTRON|0
	2L_4640944_SNP	3R_15309772_SNP	1.46316e-13	1	FBgn0083938|BG642163|UPSTREAM|352	FBgn0260003|Dys|INTRON|0
	2R_13522234_SNP	X_3935644_SNP	1.46495e-13	1	FBgn0034253|CG10936|INTRON|0;FBgn0034255|Oxp|UPSTREAM|554	Intergenic
	2L_17009981_SNP	2R_19139585_SNP	1.46882e-13	1	Intergenic	Intergenic
	2R_10280638_SNP	3R_8616136_SNP	1.47366e-13	1	FBgn0033933|CG10104|DOWNSTREAM|807	Intergenic
	2L_20612538_SNP	X_5471776_SNP	1.48286e-13	1	Intergenic	Intergenic
	2R_3730629_SNP	3L_23004947_SNP	1.48382e-13	1	FBgn0085390|Dgk|SYNONYMOUS_CODING|0	FBgn0262509|nrm|INTRON|0
	2L_13218422_SNP	3R_8679089_SNP	1.48793e-13	1	FBgn0032485|CG9426|SYNONYMOUS_CODING|0	Intergenic
	2L_14713434_SNP	2R_5184571_SNP	1.48889e-13	1	FBgn0028855|CG15282|DOWNSTREAM|168;FBgn0085194|CG34165|UPSTREAM|343	FBgn0028408|Drep-2|INTRON|0
	2L_3542105_SNP	3R_14176681_SNP	1.49674e-13	1	FBgn0024244|drm|INTRON|0	FBgn0038606|CG15803|INTRON|0
	2L_2155869_SNP	3L_7552080_SNP	1.49929e-13	1	FBgn0031393|CG15382|SYNONYMOUS_CODING|0;FBgn0031392|AIF|DOWNSTREAM|480;FBgn0000097|aop|DOWNSTREAM|615	FBgn0035797|CG14837|INTRON|0
	2R_19038703_SNP	2R_5625542_SNP	1.50238e-13	1	Intergenic	FBgn0259678|sqa|INTRON|0
	2R_9970595_SNP	X_18452283_SNP	1.50358e-13	1	FBgn0040752|Prosap|INTRON|0	FBgn0000242|Bx|INTRON|0
	2R_10567801_SNP	X_16495988_SNP	1.51601e-13	1	FBgn0020269|mspo|INTRON|0	FBgn0061200|Nup153|SYNONYMOUS_CODING|0
	2L_1873785_SNP	3R_10054872_SNP	1.51605e-13	1	FBgn0051663|CG31663|INTRON|0;FBgn0264884|CR44075|DOWNSTREAM|274	FBgn0038213|CG9624|UTR_5_PRIME|0
	3L_8914147_SNP	X_6418205_SNP	1.51623e-13	1	FBgn0035936|Tsp66E|INTRON|0	FBgn0259242|CG42340|START_GAINED|0;FBgn0029873|CG3918|UPSTREAM|292
	2L_11361521_SNP	3R_25147069_SNP	1.52147e-13	1	FBgn0000287|salr|INTRON|0	Intergenic
	2L_7581495_SNP	2R_6142087_SNP	1.52345e-13	1	FBgn0083141|Spn28B|UPSTREAM|429	FBgn0033500|CG12913|SYNONYMOUS_CODING|0
	2R_4976769_SNP	2R_5506375_INS	1.52462e-13	1	FBgn0010220|Dbp45A|INTRON|0;FBgn0033373|CG8080|DOWNSTREAM|510	FBgn0033438|Mmp2|INTRON|0
	3L_1228701_SNP	X_7900203_SNP	1.52803e-13	1	FBgn0264272|mwh|INTRON|0;FBgn0004430|LysS|DOWNSTREAM|463	FBgn0010329|Tbh|INTRON|0
	2R_10377530_SNP	2R_11827320_SNP	1.53673e-13	1	FBgn0001332|L|INTRON|0	FBgn0034051|Mlf|INTRON|0;FBgn0034052|CG8299|DOWNSTREAM|886
	2L_5068668_SNP	3L_2173024_SNP	1.54117e-13	1	FBgn0028572|qtc|INTRON|0;FBgn0262213|mir-2495|DOWNSTREAM|10	FBgn0035312|CG15820|UTR_3_PRIME|0;FBgn0035311|CR15821|UPSTREAM|251
	2L_20623967_SNP	3R_14666957_SNP	1.54718e-13	1	Intergenic	FBgn0038653|CG18208|INTRON|0
	2L_20983762_SNP	3L_14826288_SNP	1.54759e-13	1	FBgn0250867|CG42238|INTRON|0	FBgn0036454|CG17839|INTRON|0
	2R_12691534_SNP	X_11172466_SNP	1.55839e-13	1	Intergenic	FBgn0261569|CG42683|INTRON|0
	2R_17012268_SNP	2R_18704218_SNP	1.55848e-13	1	FBgn0020312|CG4050|SYNONYMOUS_CODING|0	FBgn0050271|CG30271|INTRON|0;FBgn0086408|stl|DOWNSTREAM|720
	2R_18475556_SNP	3R_25530605_SNP	1.55929e-13	1	FBgn0260866|dnr1|INTRON|0	Intergenic
	3L_10357482_SNP	3R_2464157_SNP	1.56322e-13	1	FBgn0265415|CR44327|EXON|0;FBgn0262439|mir-276a|UPSTREAM|846	Intergenic
	2L_14826563_SNP	2R_15032245_SNP	1.56647e-13	1	Intergenic	FBgn0263290|CR43399|EXON|0;FBgn0000578|ena|INTRON|0;FBgn0034418|CG15118|UPSTREAM|599
	2L_2388033_SNP	2L_4588764_SNP	1.56921e-13	1	Intergenic	FBgn0053196|dp|INTRON|0
	2L_21813496_INS	3R_27194404_SNP	1.57205e-13	1	Intergenic	FBgn0085376|CG34347|INTRON|0
	2R_6196137_SNP	X_12914672_SNP	1.57727e-13	1	FBgn0028426|JhI-1|SYNONYMOUS_CODING|0	FBgn0261379|rad|INTRON|0
	3R_10054907_SNP	3R_23644089_SNP	1.58523e-13	1	FBgn0038213|CG9624|UPSTREAM|25	FBgn0085382|CG34353|INTRON|0
	2L_13767736_SNP	2R_17992689_SNP	1.59559e-13	1	Intergenic	FBgn0034694|CG6613|SYNONYMOUS_CODING|0
	2L_9642708_SNP	2R_10335167_DEL	1.60412e-13	1	FBgn0032136|Apoltp|INTRON|0	FBgn0261613|Oaz|INTRON|0
	2R_10570928_SNP	2R_18507036_SNP	1.60429e-13	1	FBgn0020269|mspo|INTRON|0	FBgn0053143|CG33143|INTRON|0
	2L_16183875_INS	2R_7719227_SNP	1.60897e-13	1	FBgn0001991|Ca-alpha1D|INTRON|0	FBgn0033654|Sobp|INTRON|0
	2L_20824518_SNP	2L_4685308_SNP	1.6127e-13	1	FBgn0032889|CG9331|INTRON|0	FBgn0031620|CG11929|SYNONYMOUS_CODING|0;FBgn0000227|Bsg25A|UPSTREAM|849
	3L_521376_SNP	3L_5788117_SNP	1.61512e-13	1	FBgn0001316|klar|INTRON|0	FBgn0035638|Tektin-C|SYNONYMOUS_CODING|0;FBgn0086694|Bre1|UPSTREAM|825
	2L_9114875_SNP	3R_14349394_SNP	1.62147e-13	1	Intergenic	FBgn0004652|fru|INTRON|0
	2L_5339686_SNP	2R_7115222_SNP	1.62225e-13	1	FBgn0031703|CG12512|SYNONYMOUS_CODING|0	FBgn0050021|metro|SYNONYMOUS_CODING|0;FBgn0033584|CG7737|DOWNSTREAM|971
	2L_2995807_SNP	3L_6694565_SNP	1.62434e-13	1	FBgn0025681|CG3558|SYNONYMOUS_CODING|0	FBgn0035710|SP1173|INTRON|0
	2R_13692569_SNP	X_18452068_SNP	1.62476e-13	1	FBgn0259211|grh|INTRON|0	FBgn0000242|Bx|INTRON|0
	3R_19915177_SNP	3R_9623328_SNP	1.62784e-13	1	FBgn0053100|4EHP|INTRON|0	FBgn0051588|tRNA:CR31588|UPSTREAM|347;FBgn0051331|tRNA:CR31331|DOWNSTREAM|592
	2L_13669073_SNP	2R_9629057_SNP	1.63112e-13	1	FBgn0028527|CG18507|SYNONYMOUS_CODING|0	FBgn0000633|fas|INTRON|0
	3L_11463820_SNP	X_11357216_SNP	1.63141e-13	1	Intergenic	FBgn0262685|CG43155|INTRON|0
	2L_4307091_SNP	3L_11892854_SNP	1.63188e-13	1	FBgn0010473|tutl|INTRON|0	FBgn0263615|CR43624|INTRON|0
	3R_5893196_SNP	3R_7467968_SNP	1.63197e-13	1	FBgn0053783|CG33783|SYNONYMOUS_CODING|0;FBgn0053784|CG33784|UPSTREAM|431	FBgn0262081|Csk|INTRON|0
	2R_18097640_SNP	X_19451677_SNP	1.63535e-13	1	FBgn0034712|CG3264|NON_SYNONYMOUS_CODING|0	FBgn0262338|mir-2499|DOWNSTREAM|541;FBgn0263514|mir-4966|UPSTREAM|726
	2L_5663796_INS	2R_19548959_SNP	1.63723e-13	1	FBgn0031728|Hsp60C|INTRON|0	FBgn0034886|Pde8|INTRON|0
	2R_18984625_SNP	3R_17888106_SNP	1.63841e-13	1	Intergenic	FBgn0264491|how|INTRON|0
	2R_5230960_SNP	3L_17710794_SNP	1.63862e-13	1	FBgn0033403|CG13739|INTRON|0;FBgn0033405|CG13954|INTRON|0	FBgn0052183|Ccn|INTRON|0
	2L_10352557_SNP	2R_8484823_SNP	1.64967e-13	1	FBgn0085396|CG34367|INTRON|0	FBgn0027356|Amph|INTRON|0
	2L_3814440_SNP	3L_11119886_SNP	1.65426e-13	1	FBgn0264885|CR44076|UPSTREAM|998	FBgn0260795|CG42575|INTRON|0
	2L_8821199_SNP	X_5808073_SNP	1.66085e-13	1	Intergenic	FBgn0029823|CG3011|SYNONYMOUS_CODING|0;FBgn0264939|CR44108|UPSTREAM|345;FBgn0029822|CG12236|DOWNSTREAM|961
	3L_6694565_SNP	3R_8714995_SNP	1.66201e-13	1	FBgn0035710|SP1173|INTRON|0	Intergenic
	2L_6277805_SNP	3R_14771230_SNP	1.66508e-13	1	FBgn0053531|Ddr|INTRON|0	FBgn0261262|CG42613|INTRON|0
	2R_16719707_SNP	X_9218285_SNP	1.66991e-13	1	FBgn0011674|insc|INTRON|0;FBgn0016984|sktl|UTR_5_PRIME|0	FBgn0040234|c12.2|INTRON|0
	2L_10723524_SNP	2R_14133091_SNP	1.67454e-13	1	FBgn0032289|CG6431|UPSTREAM|750	Intergenic
	2R_19640971_SNP	2R_5106671_SNP	1.67546e-13	1	FBgn0034902|CG5532|DOWNSTREAM|42;FBgn0034903|CG9850|DOWNSTREAM|266;FBgn0034901|CG11300|DOWNSTREAM|953	Intergenic
	2R_5645860_SNP	3R_13498431_SNP	1.6815e-13	1	FBgn0005614|trpl|INTRON|0;FBgn0033442|CG1690|UPSTREAM|287	FBgn0000063|ald|SYNONYMOUS_CODING|0
	2L_4740602_SNP	2R_16921659_SNP	1.68652e-13	1	FBgn0031627|CG15630|INTRON|0	Intergenic
	2L_16624948_SNP	2R_16339151_SNP	1.69151e-13	1	FBgn0259735|CG42389|INTRON|0	FBgn0086604|CG12484|INTRON|0
	2R_17107765_SNP	2R_8840860_SNP	1.69244e-13	1	FBgn0034606|ASPP|SYNONYMOUS_CODING|0	FBgn0033787|CG13321|UPSTREAM|198
	2L_1411803_SNP	3L_4835920_INS	1.70046e-13	1	FBgn0002543|lea|INTRON|0	Intergenic
	2L_3424793_SNP	2L_436497_SNP	1.70507e-13	1	FBgn0031530|pgant2|INTRON|0	FBgn0004583|ex|INTRON|0
	2L_2790061_SNP	3R_24917755_SNP	1.70952e-13	1	FBgn0004242|Syt1|INTRON|0	FBgn0039633|CG11873|INTRON|0
	3L_5658856_SNP	3L_7009981_SNP	1.71226e-13	1	FBgn0085447|sif|INTRON|0	FBgn0260660|mp|INTRON|0
	2R_10542932_SNP	3L_6694565_SNP	1.71412e-13	1	Intergenic	FBgn0035710|SP1173|INTRON|0
	2L_20983762_SNP	3L_19774702_SNP	1.71896e-13	1	FBgn0250867|CG42238|INTRON|0	FBgn0261360|CG42637|INTRON|0;FBgn0261688|Gyc76C|INTRON|0
	3R_9633362_SNP	X_11837268_SNP	1.71927e-13	1	Intergenic	FBgn0263111|cac|INTRON|0
	2L_16054765_SNP	2R_7289728_SNP	1.72717e-13	1	FBgn0013433|beat-Ia|INTRON|0	Intergenic
	2L_11609391_SNP	2L_19195099_SNP	1.73191e-13	1	FBgn0015400|kek2|INTRON|0	FBgn0015380|drl|INTRON|0
	2R_11827320_SNP	2R_6674033_SNP	1.74727e-13	1	FBgn0034051|Mlf|INTRON|0;FBgn0034052|CG8299|DOWNSTREAM|886	FBgn0053144|CG33144|INTRON|0;FBgn0265347|CR44301|UPSTREAM|35;FBgn0265346|CR44300|UPSTREAM|502;FBgn0265345|CG44299|DOWNSTREAM|931
	2R_5608361_SNP	3R_4787620_SNP	1.75092e-13	1	FBgn0259678|sqa|INTRON|0	FBgn0037645|CG11966|INTRON|0
	2L_8970697_SNP	X_7484148_SNP	1.753e-13	1	FBgn0032083|CG9541|UTR_3_PRIME|0;FBgn0032082|CG18088|DOWNSTREAM|70	Intergenic
	2R_19540935_SNP	3L_8914147_SNP	1.75791e-13	1	FBgn0004795|retn|INTRON|0	FBgn0035936|Tsp66E|INTRON|0
	2R_14461729_SNP	3R_14997853_SNP	1.75947e-13	1	FBgn0050115|GEFmeso|INTRON|0	Intergenic
	2L_8804440_SNP	X_11122907_SNP	1.76447e-13	1	Intergenic	FBgn0261569|CG42683|INTRON|0
	2L_2997620_SNP	2R_12666077_SNP	1.76665e-13	1	FBgn0025681|CG3558|INTRON|0	FBgn0053544|Vkor|INTRON|0
	2L_6099648_SNP	X_16565828_SNP	1.76697e-13	1	FBgn0031779|CG9175|UPSTREAM|682;FBgn0051641|stai|UPSTREAM|729	FBgn0030769|CG13012|INTRON|0
	2R_5893067_DEL	3L_11153886_SNP	1.76828e-13	1	FBgn0022382|Pka-R2|INTRON|0	FBgn0052082|CG32082|SYNONYMOUS_CODING|0
	2L_21279268_SNP	3R_17534196_SNP	1.78195e-13	1	FBgn0032938|CG8671|INTRON|0	FBgn0051176|CG31176|INTRON|0
	2L_5889635_SNP	3R_8369027_SNP	1.78246e-13	1	Intergenic	FBgn0250910|Octbeta3R|INTRON|0
	3R_13676389_SNP	3R_18564345_SNP	1.78709e-13	1	FBgn0261649|tinc|INTRON|0	FBgn0039016|Dcr-1|NON_SYNONYMOUS_CODING|0
	2L_6508084_SNP	2L_9167663_SNP	1.78782e-13	1	FBgn0051637|CG31637|INTRON|0	FBgn0041092|tai|INTRON|0
	3L_918128_SNP	3R_23644089_SNP	1.79282e-13	1	FBgn0264574|Glut1|INTRON|0	FBgn0085382|CG34353|INTRON|0
	3L_1675112_SNP	3R_16345105_SNP	1.80347e-13	1	FBgn0035260|CG7991|UTR_5_PRIME|0	Intergenic
	2L_9832820_INS	2R_15943011_SNP	1.80746e-13	1	FBgn0032151|nAcRalpha-30D|INTRON|0	Intergenic
	2L_21200635_INS	3L_19565759_SNP	1.82223e-13	1	FBgn0051624|CG31624|UPSTREAM|373;FBgn0051988|CG31988|DOWNSTREAM|899	FBgn0005564|Shal|INTRON|0
	2L_1873785_SNP	3R_10054954_SNP	1.82489e-13	1	FBgn0051663|CG31663|INTRON|0;FBgn0264884|CR44075|DOWNSTREAM|274	FBgn0038213|CG9624|UPSTREAM|72
	2L_16630216_SNP	2L_8771000_SNP	1.83506e-13	1	FBgn0259735|CG42389|INTRON|0	FBgn0032067|CG9465|NON_SYNONYMOUS_CODING|0
	2R_8484823_SNP	3R_14199543_SNP	1.83978e-13	1	FBgn0027356|Amph|INTRON|0	Intergenic
	3R_16533782_SNP	3R_7049978_SNP	1.84467e-13	1	FBgn0024944|Oamb|INTRON|0	FBgn0020910|RpL3|INTRON|0;FBgn0086057|snoRNA:Me28S-G2017|UPSTREAM|52;FBgn0065064|snoRNA:Psi28S-291|DOWNSTREAM|466
	2L_1039283_SNP	3R_11145681_DEL	1.84582e-13	1	FBgn0031294|IA-2|INTRON|0;FBgn0031296|CG4415|DOWNSTREAM|598	FBgn0038316|CG6276|UTR_5_PRIME|0;FBgn0264832|CG44040|UPSTREAM|418;FBgn0026441|ear|UPSTREAM|796
	2R_2987943_SNP	2R_8215508_SNP	1.84835e-13	1	FBgn0263934|esn|INTRON|0	FBgn0264560|garz|SYNONYMOUS_CODING|0
	2L_20981551_SNP	2R_13414841_SNP	1.84838e-13	1	FBgn0250867|CG42238|INTRON|0	FBgn0263197|Patronin|INTRON|0
	2L_14574390_DEL	2L_2497672_SNP	1.85556e-13	1	Intergenic	FBgn0011818|oaf|DOWNSTREAM|315
	2L_4685358_SNP	X_12603563_SNP	1.87074e-13	1	FBgn0031620|CG11929|NON_SYNONYMOUS_CODING|0;FBgn0000227|Bsg25A|UPSTREAM|899	FBgn0263865|Smr|INTRON|0;FBgn0030417|CG15725|DOWNSTREAM|686
	2R_10018197_SNP	2R_5478542_SNP	1.87102e-13	1	FBgn0040752|Prosap|INTRON|0	FBgn0261016|clos|INTRON|0;FBgn0010342|Map60|SYNONYMOUS_CODING|0;FBgn0033431|CG1827|DOWNSTREAM|594
	2R_19265829_SNP	X_18966893_SNP	1.87186e-13	1	FBgn0040660|CG13551|INTRON|0;FBgn0041712|yellow-d|UPSTREAM|227	Intergenic
	2L_14866064_SNP	2R_9084758_INS	1.87214e-13	1	Intergenic	FBgn0053182|Kdm4B|INTRON|0
	2L_7054132_SNP	2R_18867605_SNP	1.88948e-13	1	FBgn0262872|milt|NON_SYNONYMOUS_CODING|0	Intergenic
	2L_10053861_SNP	3R_15309772_SNP	1.89494e-13	1	FBgn0053302|Cpr31A|UPSTREAM|354	FBgn0260003|Dys|INTRON|0
	2L_13033625_SNP	X_11300513_SNP	1.90121e-13	1	FBgn0262160|CG9932|INTRON|0	FBgn0001624|dlg1|UTR_3_PRIME|0
	2L_5679222_SNP	2R_19301840_SNP	1.91412e-13	1	FBgn0031729|CG12511|UTR_3_PRIME|0	FBgn0034860|CG9812|INTRON|0
	2L_20623967_SNP	2L_4417301_SNP	1.92248e-13	1	Intergenic	FBgn0031602|CG15431|INTRON|0
	2L_10723524_SNP	3R_26331873_SNP	1.92302e-13	1	FBgn0032289|CG6431|UPSTREAM|750	FBgn0039782|CG15539|NON_SYNONYMOUS_CODING|0;FBgn0051014|PH4alphaSG1|UPSTREAM|490;FBgn0263527|mir-4908|UPSTREAM|678
	2R_6687285_SNP	3L_6694052_SNP	1.92722e-13	1	FBgn0027499|wde|DOWNSTREAM|640	FBgn0035710|SP1173|INTRON|0
	2R_14933524_SNP	3R_10643738_SNP	1.9341e-13	1	Intergenic	FBgn0264754|btsz|INTRON|0
	2R_5466146_SNP	X_14795553_SNP	1.94377e-13	1	FBgn0033426|CG1814|INTRON|0;FBgn0085436|Not1|UPSTREAM|631	FBgn0264078|Flo-2|INTRON|0;FBgn0030593|CG9512|DOWNSTREAM|432
	2L_7581495_SNP	2R_6143270_SNP	1.94433e-13	1	FBgn0083141|Spn28B|UPSTREAM|429	FBgn0033500|CG12913|DOWNSTREAM|270;FBgn0033501|CG12911|UPSTREAM|921
	2R_14112964_SNP	3R_9959344_SNP	1.94803e-13	1	Intergenic	Intergenic
	2R_10431143_SNP	3L_9336093_SNP	1.94826e-13	1	FBgn0020245|ttv|INTRON|0;FBgn0050076|CG30076|DOWNSTREAM|512	FBgn0035976|PGRP-LC|SYNONYMOUS_CODING|0
	3L_9018904_SNP	3R_12565256_SNP	1.94924e-13	1	Intergenic	Intergenic
	2L_20981551_SNP	3L_21883656_SNP	1.96101e-13	1	FBgn0250867|CG42238|INTRON|0	FBgn0262737|mub|INTRON|0
	2L_511374_SNP	3R_26952178_SNP	1.96302e-13	1	FBgn0003963|ush|INTRON|0	FBgn0039820|CG15554|INTRON|0
	3L_968804_SNP	3R_27491176_SNP	1.97179e-13	1	FBgn0264574|Glut1|INTRON|0	FBgn0039862|kek6|DOWNSTREAM|808
	X_16295520_SNP	X_4638417_SNP	1.97506e-13	1	FBgn0030746|CG9981|SYNONYMOUS_CODING|0	Intergenic
	2R_9670966_SNP	3R_9825502_SNP	1.98352e-13	1	FBgn0033867|Cpr50Ca|INTRON|0;FBgn0264358|CR43810|UPSTREAM|534	FBgn0264493|rdx|INTRON|0
	2R_18021789_MNP	3R_17888106_SNP	1.9853e-13	1	Intergenic	FBgn0264491|how|INTRON|0
	2R_11743889_SNP	3R_18804234_SNP	2.00681e-13	1	FBgn0034047|CG12970|INTRON|0;FBgn0034046|tun|DOWNSTREAM|739	FBgn0039031|CG17244|DOWNSTREAM|348
	2L_1406873_SNP	3L_10184115_SNP	2.02461e-13	1	FBgn0002543|lea|INTRON|0	FBgn0000451|ect|SYNONYMOUS_CODING|0
	3L_11744242_INS	X_8209884_SNP	2.03107e-13	1	FBgn0036202|CG6024|INTRON|0;FBgn0041231|Gr68a|UPSTREAM|162	FBgn0015519|nAcRalpha-7E|INTRON|0
	2L_21094619_SNP	3L_19778295_SNP	2.0512e-13	1	FBgn0032914|CG14397|SYNONYMOUS_CODING|0;FBgn0032915|CG12050|DOWNSTREAM|347	FBgn0261360|CG42637|INTRON|0;FBgn0261688|Gyc76C|INTRON|0
	3L_6694565_SNP	3R_26746450_SNP	2.06305e-13	1	FBgn0035710|SP1173|INTRON|0	FBgn0020912|Ptx1|INTRON|0;FBgn0264833|CR44041|UPSTREAM|954
	2L_9861672_SNP	2R_19541092_SNP	2.08899e-13	1	FBgn0032151|nAcRalpha-30D|INTRON|0	FBgn0004795|retn|SYNONYMOUS_CODING|0
	2L_8747100_SNP	3R_2844796_SNP	2.08921e-13	1	Intergenic	Intergenic
	2R_7698760_SNP	3L_8754504_SNP	2.09048e-13	1	FBgn0033652|ths|NON_SYNONYMOUS_CODING|0	FBgn0261259|Fhos|SYNONYMOUS_CODING|0
	2L_21008800_SNP	3R_22257250_SNP	2.11958e-13	1	FBgn0250867|CG42238|INTRON|0	Intergenic
	2R_17177338_SNP	3R_22486853_SNP	2.1253e-13	1	FBgn0034612|CG10505|INTRON|0	FBgn0250908|beat-VII|INTRON|0
	2R_5864857_SNP	3L_3714614_SNP	2.12713e-13	1	FBgn0264599|CR43948|EXON|0	FBgn0262535|CG43089|DOWNSTREAM|36;FBgn0052264|CG32264|DOWNSTREAM|212
	2R_10377530_SNP	3L_6022909_SNP	2.12835e-13	1	FBgn0001332|L|INTRON|0	Intergenic
	2L_13329166_SNP	3R_19793445_SNP	2.14989e-13	1	FBgn0264308|CG43778|INTRON|0	FBgn0051140|CG31140|INTRON|0
	2R_7736067_SNP	3L_17193675_SNP	2.18627e-13	1	FBgn0033657|Sln|INTRON|0	FBgn0260943|Rbp6|INTRON|0
	2R_11664841_SNP	3R_23644089_SNP	2.20977e-13	1	FBgn0083919|Zasp52|INTRON|0	FBgn0085382|CG34353|INTRON|0
	2R_11291110_SNP	3R_24254051_SNP	2.23193e-13	1	FBgn0263980|CG43729|INTRON|0	FBgn0039584|beat-VI|INTRON|0
	2L_20981551_SNP	3R_3776422_SNP	2.25889e-13	1	FBgn0250867|CG42238|INTRON|0	FBgn0000504|dsx|INTRON|0
	2L_1057085_SNP	2R_5488763_SNP	2.32176e-13	1	FBgn0003310|S|INTRON|0	FBgn0033434|CG1902|INTRON|0;FBgn0050340|CG30340|UPSTREAM|6;FBgn0050339|CG30339|DOWNSTREAM|173
	2L_10026833_SNP	3R_10186005_SNP	2.3253e-13	1	FBgn0032176|CG13127|SYNONYMOUS_CODING|0	FBgn0024321|NK7.1|INTRON|0;FBgn0051320|CG31320|SYNONYMOUS_CODING|0
	2L_8224856_SNP	3R_19942107_SNP	2.33859e-13	1	FBgn0032006|Pvr|NON_SYNONYMOUS_CODING|0	FBgn0039152|Rootletin|INTRON|0;FBgn0039151|CG13607|UPSTREAM|63
	2L_7342778_SNP	2R_12685345_SNP	2.38014e-13	1	FBgn0031902|Wnt6|INTRON|0	Intergenic
	3R_5893196_SNP	3R_7468961_SNP	2.38199e-13	1	FBgn0053783|CG33783|SYNONYMOUS_CODING|0;FBgn0053784|CG33784|UPSTREAM|431	FBgn0262081|Csk|INTRON|0
	2R_10582385_SNP	3L_6694565_SNP	2.39871e-13	1	FBgn0020269|mspo|INTRON|0	FBgn0035710|SP1173|INTRON|0
	2R_11291110_SNP	X_19460653_SNP	2.39971e-13	1	FBgn0263980|CG43729|INTRON|0	FBgn0000257|car|SYNONYMOUS_CODING|0
	2L_16054675_SNP	3L_8103470_SNP	2.4329e-13	1	FBgn0013433|beat-Ia|INTRON|0	FBgn0027549|CG7927|UTR_5_PRIME|0;FBgn0028379|fan|DOWNSTREAM|327;FBgn0262442|mir-2501|UPSTREAM|737
	2L_9643951_SNP	3L_6743375_SNP	2.49843e-13	1	FBgn0032136|Apoltp|SYNONYMOUS_CODING|0	FBgn0035713|velo|SYNONYMOUS_CODING|0
	3L_12042461_SNP	X_5458315_SNP	2.50339e-13	1	FBgn0041096|rols|INTRON|0	Intergenic
	2R_12849189_SNP	2R_18708225_SNP	2.52418e-13	1	Intergenic	FBgn0050271|CG30271|INTRON|0
	2L_20861082_SNP	2L_4191458_SNP	2.55102e-13	1	FBgn0032897|CG9336|DOWNSTREAM|68	FBgn0031589|CG3714|INTRON|0
	2L_8007421_SNP	3L_917453_SNP	2.55523e-13	1	FBgn0031973|Spn28Dc|UPSTREAM|168;FBgn0031974|CG12560|DOWNSTREAM|900	FBgn0264574|Glut1|INTRON|0
	2R_14173296_SNP	3L_10341940_SNP	2.5723e-13	1	FBgn0010575|sbb|SYNONYMOUS_CODING|0	FBgn0265415|CR44327|INTRON|0
	2R_1701044_SNP	2R_17478089_SNP	2.57494e-13	1	FBgn0085414|dpr12|INTRON|0	FBgn0053225|CG33225|NON_SYNONYMOUS_CODING|0
	3R_23644089_SNP	3R_8027961_SNP	2.59589e-13	1	FBgn0085382|CG34353|INTRON|0	Intergenic
	2L_4058437_SNP	2R_11613323_SNP	2.6013e-13	1	FBgn0000547|ed|INTRON|0	Intergenic
	2R_5491620_SNP	3L_4496786_SNP	2.60353e-13	1	FBgn0033434|CG1902|SYNONYMOUS_CODING|0	FBgn0035554|CG13721|DOWNSTREAM|97
	2R_10502880_SNP	X_16293854_SNP	2.64632e-13	1	FBgn0026427|Su(var)2-HP2|INTRON|0	FBgn0030746|CG9981|UTR_3_PRIME|0;FBgn0004367|mei-41|DOWNSTREAM|253
	2L_1649756_INS	3L_17447279_SNP	2.65544e-13	1	Intergenic	FBgn0036725|CG18265|UTR_3_PRIME|0
	3L_18944880_SNP	3R_8833481_SNP	2.70491e-13	1	FBgn0036834|CG6836|INTRON|0	FBgn0038108|CG7518|DOWNSTREAM|282;FBgn0038110|CG8031|DOWNSTREAM|625
	2L_1828780_SNP	2R_5130546_SNP	2.71367e-13	1	Intergenic	FBgn0033397|Cyp4p3|NON_SYNONYMOUS_CODING|0;FBgn0010114|hig|INTRON|0;FBgn0015037|Cyp4p1|DOWNSTREAM|902
	2L_21057598_SNP	X_17487408_SNP	2.72781e-13	1	FBgn0010395|betaInt-nu|UTR_3_PRIME|0;FBgn0032910|CG9265|DOWNSTREAM|108	FBgn0030847|CG12991|INTRON|0
	3R_15209832_SNP	X_2513634_SNP	2.74253e-13	1	FBgn0086613|Ino80|INTRON|0	FBgn0040334|Tsp3A|START_GAINED|0;FBgn0040336|Seipin|UPSTREAM|199
	2L_1306437_SNP	3R_20985484_SNP	2.74448e-13	1	Intergenic	Intergenic
	2L_5266429_SNP	3R_15309772_SNP	2.78166e-13	1	FBgn0003716|tkv|INTRON|0;FBgn0031694|Cyp4ac2|UTR_5_PRIME|0;FBgn0031693|Cyp4ac1|DOWNSTREAM|530	FBgn0260003|Dys|INTRON|0
	3L_355821_SNP	3R_13895629_SNP	2.81167e-13	1	FBgn0261985|Ptpmeg|DOWNSTREAM|82;FBgn0035134|CG1231|UPSTREAM|601	Intergenic
	2R_5005454_SNP	X_21952916_SNP	2.82885e-13	1	FBgn0003612|Su(var)2-10|SYNONYMOUS_CODING|0	Intergenic
	2R_18461114_SNP	3R_19101805_SNP	2.89574e-13	1	FBgn0260866|dnr1|INTRON|0	FBgn0004882|orb|INTRON|0
	3R_1807153_SNP	X_18452283_SNP	2.91626e-13	1	Intergenic	FBgn0000242|Bx|INTRON|0
	2R_12849189_SNP	3R_15043062_SNP	3.03173e-13	1	Intergenic	FBgn0262468|vib|DOWNSTREAM|404
	2L_12954036_SNP	2R_17462575_SNP	3.13041e-13	1	Intergenic	FBgn0034636|CG10440|INTRON|0
	2L_1640525_SNP	3R_26231449_SNP	3.15617e-13	1	Intergenic	Intergenic
	2R_3472460_DEL	3R_14901910_SNP	3.26265e-13	1	FBgn0004133|blow|INTRON|0	FBgn0004876|cdi|INTRON|0
	2L_13104168_SNP	3R_12565256_SNP	3.46982e-13	1	Intergenic	Intergenic
	2R_6357830_SNP	X_7433229_SNP	3.6641e-13	1	FBgn0261862|whd|INTRON|0;FBgn0033527|CG11777|DOWNSTREAM|682	Intergenic
	2R_5687782_SNP	X_16965515_SNP	3.70635e-13	1	FBgn0027589|CG1688|INTRON|0	FBgn0030812|CG8949|INTRON|0
	2R_9740659_SNP	3L_21903181_SNP	3.88442e-13	1	FBgn0033879|CG6543|INTRON|0;FBgn0050485|CG30485|DOWNSTREAM|171	FBgn0262737|mub|INTRON|0
	2L_20942194_SNP	2L_4191458_SNP	3.99563e-13	1	Intergenic	FBgn0031589|CG3714|INTRON|0
	2L_11358061_SNP	X_14186350_SNP	4.28254e-13	1	FBgn0000287|salr|UPSTREAM|812	FBgn0030562|CG9400|INTRON|0
	2R_19517185_SNP	3L_20063496_SNP	4.41828e-13	1	Intergenic	FBgn0036934|sNPF-R|INTRON|0
	2L_19169078_SNP	3R_9820298_SNP	4.63638e-13	1	FBgn0010300|brat|SYNONYMOUS_CODING|0	FBgn0264493|rdx|INTRON|0
	2R_6784875_SNP	X_3139518_SNP	4.96388e-13	1	FBgn0033570|CG7712|SYNONYMOUS_CODING|0;FBgn0033569|CG12942|DOWNSTREAM|148;FBgn0033571|Rpb5|DOWNSTREAM|661	FBgn0000479|dnc|NON_SYNONYMOUS_CODING|0
	2L_16938800_SNP	3L_355821_SNP	5.02873e-13	1	Intergenic	FBgn0261985|Ptpmeg|DOWNSTREAM|82;FBgn0035134|CG1231|UPSTREAM|601
	2L_13311008_SNP	3R_15141699_SNP	5.08433e-13	1	FBgn0264308|CG43778|INTRON|0	FBgn0000463|Dl|INTRON|0
	2R_10427315_SNP	2R_13382809_SNP	5.09315e-13	1	FBgn0020245|ttv|INTRON|0	FBgn0050103|CG30103|SYNONYMOUS_CODING|0
	3L_16900211_SNP	3R_2862070_SNP	5.15651e-13	1	FBgn0261565|Lmpt|INTRON|0	Intergenic
	2R_13151653_INS	3R_7865757_SNP	5.28812e-13	1	FBgn0261642|mbl|INTRON|0	FBgn0037986|CG14736|UPSTREAM|493
	2R_5491620_SNP	3R_24714678_SNP	5.50495e-13	1	FBgn0033434|CG1902|SYNONYMOUS_CODING|0	FBgn0259220|Doa|INTRON|0
	2L_8961944_SNP	2R_5603605_SNP	5.51432e-13	1	FBgn0032080|CG9525|INTRON|0;FBgn0052985|CG32985|UPSTREAM|589	FBgn0010316|dap|UTR_3_PRIME|0;FBgn0259678|sqa|DOWNSTREAM|248
	2R_15462584_SNP	2R_20931426_SNP	5.73348e-13	1	FBgn0003435|sm|INTRON|0	FBgn0001147|gsb-n|INTRON|0
Males	3L_14846026_SNP	3L_6438916_SNP	4.51641e-18	176	FBgn0036454|CG17839|INTRON|0	FBgn0261801|CG42747|INTRON|0
	3L_903023_SNP	3R_10296574_SNP	1.07244e-16	176	FBgn0035176|CG13905|SYNONYMOUS_CODING|0	FBgn0086901|cv-c|INTRON|0
	2L_19161669_SNP	X_18486700_SNP	1.10256e-15	174	FBgn0010300|brat|INTRON|0	Intergenic
	2R_9740659_SNP	3L_2962429_SNP	3.73897e-16	173	FBgn0033879|CG6543|INTRON|0;FBgn0050485|CG30485|DOWNSTREAM|171	FBgn0035382|Or63a|NON_SYNONYMOUS_CODING|0
	2L_11844210_SNP	2L_9151869_SNP	1.50927e-15	173	FBgn0264815|Pde1c|INTRON|0;FBgn0259989|CG42486|DOWNSTREAM|198;FBgn0040968|CG14933|DOWNSTREAM|198	FBgn0052982|CG32982|INTRON|0
	2L_6602245_SNP	X_5703640_SNP	1.74727e-15	173	Intergenic	FBgn0029812|Prosbeta2R1|SYNONYMOUS_CODING|0
	2L_13753512_SNP	2L_6602245_SNP	2.19556e-15	173	Intergenic	Intergenic
	2R_16796750_SNP	3L_11636921_SNP	4.26821e-15	173	FBgn0034560|CG9235|UPSTREAM|459	FBgn0036186|CG6071|SYNONYMOUS_CODING|0;FBgn0052091|CG32091|DOWNSTREAM|919
	2L_9611181_SNP	3L_9149723_SNP	4.61055e-15	173	FBgn0019809|gcm2|SYNONYMOUS_CODING|0	FBgn0004244|Rdl|INTRON|0
	2R_9487230_SNP	3L_9149723_SNP	5.43467e-15	173	FBgn0033860|S-Lap5|DOWNSTREAM|975;FBgn0262360|CG43058|DOWNSTREAM|985	FBgn0004244|Rdl|INTRON|0
	2R_18097640_SNP	3R_14030450_SNP	5.82826e-15	173	FBgn0034712|CG3264|NON_SYNONYMOUS_CODING|0	FBgn0028499|CG7985|INTRON|0
	2L_10645984_SNP	3L_17768483_SNP	9.46234e-15	173	FBgn0043825|CG18284|DOWNSTREAM|159;FBgn0265264|CG17097|UPSTREAM|431	Intergenic
	2R_8129061_SNP	3L_783834_SNP	1.05574e-14	173	FBgn0263020|CG43315|INTRON|0;FBgn0033703|CG13170|DOWNSTREAM|743;FBgn0263021|CG43316|UPSTREAM|990	Intergenic
	2L_10075089_SNP	2L_6602245_SNP	1.26056e-14	173	FBgn0265002|CG44153|INTRON|0	Intergenic
	2L_21094619_SNP	3L_12454949_SNP	1.4606e-14	173	FBgn0032914|CG14397|SYNONYMOUS_CODING|0;FBgn0032915|CG12050|DOWNSTREAM|347	Intergenic
	3L_9246653_SNP	X_14945230_SNP	5.13891e-16	172	FBgn0264000|GluRIB|INTRON|0	FBgn0030600|hiw|INTRON|0;FBgn0030603|CG5541|UTR_3_PRIME|0
	3L_6438916_SNP	3L_9873222_SNP	5.66355e-16	172	FBgn0261801|CG42747|INTRON|0	FBgn0085411|CG34382|INTRON|0
	2L_19169402_SNP	2R_13775949_SNP	1.45028e-15	172	FBgn0010300|brat|SYNONYMOUS_CODING|0	FBgn0011589|elk|INTRON|0;FBgn0261362|proPO-A1|SYNONYMOUS_CODING|0
	2L_18419827_SNP	3R_27735295_DEL	2.32324e-15	172	Intergenic	FBgn0011224|heph|INTRON|0
	2R_18021789_MNP	3L_7865348_SNP	2.87842e-15	172	Intergenic	FBgn0052365|CG32365|INTRON|0
	3L_3756484_SNP	3R_14900871_SNP	3.10492e-15	172	FBgn0052264|CG32264|INTRON|0	FBgn0004876|cdi|INTRON|0
	2R_9734023_SNP	X_14950639_SNP	3.92945e-15	172	FBgn0050484|CG30484|UTR_5_PRIME|0;FBgn0033876|synaptogyrin|UPSTREAM|266	FBgn0030600|hiw|SYNONYMOUS_CODING|0
	2L_18440999_SNP	2R_17475260_SNP	5.32235e-15	172	Intergenic	Intergenic
	2L_13437368_SNP	2R_13382809_SNP	5.38945e-15	172	FBgn0263354|CG42784|INTRON|0;FBgn0026760|Tehao|INTRON|0	FBgn0050103|CG30103|SYNONYMOUS_CODING|0
	2R_10666566_SNP	3R_3291783_SNP	6.16737e-15	172	FBgn0001319|kn|INTRON|0	Intergenic
	2R_17760164_SNP	3R_12416984_SNP	7.73101e-15	172	FBgn0085397|Fili|UTR_5_PRIME|0	Intergenic
	2R_9980318_SNP	3R_8582774_SNP	7.78691e-15	172	FBgn0040752|Prosap|INTRON|0;FBgn0259184|CG42288|DOWNSTREAM|999	FBgn0038084|beat-Vc|INTRON|0
	X_18497745_DEL	X_19342786_SNP	4.13111e-16	171	Intergenic	FBgn0031016|kek5|INTRON|0
	X_18497421_SNP	X_19342786_SNP	7.06023e-16	171	Intergenic	FBgn0031016|kek5|INTRON|0
	2R_14809800_SNP	2R_16465173_SNP	1.47157e-15	171	FBgn0034408|sano|INTRON|0	FBgn0028622|qsm|INTRON|0
	X_18497433_SNP	X_19342786_SNP	1.81509e-15	171	Intergenic	FBgn0031016|kek5|INTRON|0
	3L_1920862_SNP	X_9141240_SNP	2.3896e-15	171	FBgn0261723|Dbx|UPSTREAM|445	FBgn0000077|amx|UPSTREAM|82;FBgn0010269|Dsor1|UPSTREAM|135
	3L_1011177_SNP	3L_15173549_SNP	4.40804e-15	171	FBgn0024277|trio|INTRON|0	Intergenic
	2L_8172254_SNP	3L_15173549_SNP	5.36908e-15	171	FBgn0264953|Piezo|INTRON|0	Intergenic
	2R_9740659_SNP	3L_21903181_SNP	5.44443e-15	171	FBgn0033879|CG6543|INTRON|0;FBgn0050485|CG30485|DOWNSTREAM|171	FBgn0262737|mub|INTRON|0
	2L_5914949_SNP	2R_519152_SNP	5.46437e-15	171	FBgn0043362|bchs|SYNONYMOUS_CODING|0	Intergenic
	3L_11662782_SNP	3R_14777254_SNP	6.60012e-15	171	FBgn0052085|CG32085|INTRON|0	FBgn0263983|CG43732|INTRON|0;FBgn0261262|CG42613|INTRON|0
	3L_17048838_SNP	X_3924214_SNP	7.09072e-15	171	FBgn0036698|CG7724|INTRON|0;FBgn0036697|rogdi|DOWNSTREAM|284	Intergenic
	2R_10486343_SNP	3R_13605468_SNP	1.22521e-14	171	FBgn0019938|RpI1|SYNONYMOUS_CODING|0	FBgn0262562|CG43102|SYNONYMOUS_CODING|0
	2R_19456241_SNP	3L_5589573_SNP	1.2447e-14	171	FBgn0015903|apt|INTRON|0	FBgn0035620|CG5150|SYNONYMOUS_CODING|0
	3R_13599818_SNP	X_14960746_SNP	1.91648e-15	170	FBgn0262562|CG43102|INTRON|0	FBgn0030607|dob|UPSTREAM|290;FBgn0264389|opm|UPSTREAM|327
	X_14960746_SNP	X_16223527_DEL	2.57672e-15	170	FBgn0030607|dob|UPSTREAM|290;FBgn0264389|opm|UPSTREAM|327	FBgn0030742|CG9919|INTRON|0;FBgn0260450|CalpC|DOWNSTREAM|972
	2L_2508730_SNP	2L_5676152_SNP	5.23209e-15	170	Intergenic	Intergenic
	2L_19332547_SNP	3R_12379746_SNP	5.31545e-15	170	Intergenic	FBgn0259244|CG42342|INTRON|0
	2L_18419827_SNP	3R_27752480_DEL	6.75764e-15	170	Intergenic	FBgn0011224|heph|INTRON|0
	3R_13599818_SNP	X_14956356_SNP	7.27215e-15	170	FBgn0262562|CG43102|INTRON|0	FBgn0030600|hiw|INTRON|0
	3R_16004548_INS	X_18954057_SNP	8.07762e-15	170	Intergenic	Intergenic
	3R_14986342_SNP	3R_1978463_SNP	9.208e-15	170	FBgn0259704|CG42358|SYNONYMOUS_CODING|0;FBgn0002962|nos|DOWNSTREAM|418;FBgn0259705|CG42359|DOWNSTREAM|639;FBgn0038683|CG11779|UPSTREAM|742	FBgn0051559|CG31559|INTRON|0
	2L_21274162_SNP	2L_9868058_SNP	1.12102e-14	170	FBgn0032938|CG8671|INTRON|0	FBgn0032151|nAcRalpha-30D|INTRON|0
	2L_4898025_SNP	3L_18555411_SNP	1.73885e-14	169	FBgn0031645|CG3036|INTRON|0	FBgn0036790|star1|INTRON|0
	3R_4777143_SNP	X_16133103_INS	7.57986e-15	167	FBgn0037645|CG11966|UTR_3_PRIME|0	Intergenic
	2L_19168664_SNP	X_14708414_SNP	1.46895e-14	167	FBgn0010300|brat|SYNONYMOUS_CODING|0	FBgn0003301|rut|INTRON|0
	2L_9868058_SNP	3R_10955504_SNP	1.62571e-14	167	FBgn0032151|nAcRalpha-30D|INTRON|0	FBgn0261859|CG42788|INTRON|0;FBgn0262315|mir-2493|DOWNSTREAM|972
	2L_1614680_SNP	2R_19508749_SNP	1.9625e-14	167	FBgn0021906|RFeSP|UPSTREAM|520	Intergenic
	2R_18134364_SNP	X_4292610_SNP	1.97123e-14	166	FBgn0020307|dve|INTRON|0	FBgn0052773|CG32773|INTRON|0
	3L_16746798_SNP	3R_1978463_SNP	1.78926e-14	165	Intergenic	FBgn0051559|CG31559|INTRON|0
	2R_6698790_SNP	3R_12873890_SNP	2.04384e-14	165	FBgn0033549|mms4|NON_SYNONYMOUS_CODING|0;FBgn0033548|CG7637|UPSTREAM|349;FBgn0033547|CG12935|DOWNSTREAM|630;FBgn0033550|CG12341|DOWNSTREAM|872	FBgn0028470|Patr-1|DOWNSTREAM|500
	3L_16892335_SNP	3R_14858177_SNP	2.06432e-14	165	FBgn0261565|Lmpt|INTRON|0	FBgn0038675|CG6013|DOWNSTREAM|46
	2L_3434690_SNP	3R_8733550_SNP	2.08091e-14	165	Intergenic	Intergenic
	2L_9868092_SNP	3R_10955407_SNP	1.54514e-14	163	FBgn0032151|nAcRalpha-30D|INTRON|0	FBgn0261859|CG42788|INTRON|0
	2L_1273568_SNP	3L_6126930_SNP	1.55171e-14	163	FBgn0041097|robo3|INTRON|0	FBgn0020637|Lcp65Ag2|UPSTREAM|237;FBgn0020638|Lcp65Ag1|DOWNSTREAM|867
	3R_4340456_SNP	3R_7121924_SNP	1.79224e-14	162	Intergenic	FBgn0051386|CR31386|INTRON|0
	2L_10922363_SNP	3L_7501727_SNP	2.21199e-14	160	FBgn0261871|dpr2|INTRON|0	Intergenic
	2R_9740659_SNP	3L_19857819_SNP	2.33153e-14	160	FBgn0033879|CG6543|INTRON|0;FBgn0050485|CG30485|DOWNSTREAM|171	Intergenic
	3L_3634241_SNP	X_7484874_SNP	2.0549e-14	159	FBgn0263239|dar1|INTRON|0	Intergenic
	2L_20779640_SNP	3R_14900871_SNP	2.22461e-14	159	FBgn0000251|cad|INTRON|0	FBgn0004876|cdi|INTRON|0
	2L_5429298_SNP	2R_8909297_SNP	2.13029e-14	157	Intergenic	Intergenic
	3L_2177036_SNP	3R_19170314_SNP	1.67823e-14	153	Intergenic	FBgn0003118|pnt|INTRON|0
	2L_16451422_SNP	2R_18778512_SNP	2.66299e-14	153	FBgn0020414|Idgf3|SYNONYMOUS_CODING|0;FBgn0020415|Idgf2|DOWNSTREAM|910	FBgn0034795|MED23|SYNONYMOUS_CODING|0;FBgn0034796|CG3700|UTR_5_PRIME|0
	3R_14030450_SNP	X_18225839_SNP	2.34861e-14	148	FBgn0028499|CG7985|INTRON|0	FBgn0030913|CG6123|INTRON|0
	2L_10937430_SNP	X_14390595_SNP	2.48587e-14	147	FBgn0032318|CG14072|NON_SYNONYMOUS_CODING|0;FBgn0261871|dpr2|INTRON|0	FBgn0030570|CG12540|NON_SYNONYMOUS_CODING|0
	2L_1614680_SNP	3L_17768501_SNP	2.57466e-14	146	FBgn0021906|RFeSP|UPSTREAM|520	Intergenic
	2L_15777673_SNP	X_1425217_SNP	2.82512e-14	146	FBgn0264260|CG43760|UPSTREAM|821	FBgn0025390|Mur2B|INTRON|0
	2R_11512245_SNP	3R_17322218_DEL	2.47403e-14	144	FBgn0260429|CG42524|INTRON|0	Intergenic
	3R_6224844_SNP	X_4407526_SNP	2.38354e-14	141	FBgn0259938|cwo|SYNONYMOUS_CODING|0	FBgn0052773|CG32773|INTRON|0
	2L_12961089_SNP	2L_4191458_SNP	2.66702e-14	137	Intergenic	FBgn0031589|CG3714|INTRON|0
	2L_12518632_SNP	3L_6438916_SNP	2.71645e-14	137	FBgn0259176|bun|INTRON|0	FBgn0261801|CG42747|INTRON|0
	2L_16792904_SNP	3L_18215120_SNP	2.84613e-14	125	FBgn0032603|CG17928|NON_SYNONYMOUS_CODING|0	Intergenic
	2L_13437368_SNP	2L_4356812_SNP	2.74946e-14	122	FBgn0263354|CG42784|INTRON|0;FBgn0026760|Tehao|INTRON|0	Intergenic
	2R_9734023_SNP	X_14949063_SNP	2.87622e-14	120	FBgn0050484|CG30484|UTR_5_PRIME|0;FBgn0033876|synaptogyrin|UPSTREAM|266	FBgn0030600|hiw|INTRON|0
	2L_7527855_SNP	3R_14030450_SNP	2.97829e-14	118	FBgn0264895|Rapgap1|INTRON|0	FBgn0028499|CG7985|INTRON|0
	3L_20057369_SNP	X_20608673_DEL	2.77942e-14	107	FBgn0036934|sNPF-R|INTRON|0	Intergenic
	2L_13203727_SNP	2L_4509677_SNP	2.89535e-14	105	FBgn0032482|Pect|UPSTREAM|35;FBgn0032481|CG16972|UPSTREAM|432	FBgn0053196|dp|INTRON|0
	2R_16275389_SNP	2R_18115554_SNP	2.74268e-14	104	Intergenic	FBgn0034716|Oatp58Dc|INTRON|0
	2R_19596904_SNP	3L_11649228_SNP	3.05216e-14	98	FBgn0011297|l(2)not|INTRON|0;FBgn0002174|l(2)tid|DOWNSTREAM|355	FBgn0052085|CG32085|INTRON|0;FBgn0262437|mir-274|UPSTREAM|790
	2L_10608870_SNP	3L_17768483_SNP	3.16772e-14	98	FBgn0051721|Trim9|INTRON|0	Intergenic
	2L_19215324_SNP	2L_6608999_SNP	3.12245e-14	95	Intergenic	Intergenic
	3R_14901910_SNP	X_17166247_SNP	3.19163e-14	89	FBgn0004876|cdi|INTRON|0	FBgn0262111|f|NON_SYNONYMOUS_CODING|0
	2R_14113627_SNP	3R_22856967_SNP	3.23738e-14	89	Intergenic	FBgn0004842|NepYr|INTRON|0
	2L_11220269_DEL	2R_10679598_SNP	3.39616e-14	81	FBgn0264442|ab|INTRON|0	FBgn0001319|kn|INTRON|0
	3L_3756087_SNP	3R_14900871_SNP	3.1864e-14	79	FBgn0052264|CG32264|INTRON|0;FBgn0035458|CG10858|UPSTREAM|886	FBgn0004876|cdi|INTRON|0
	2L_6602245_SNP	X_14945230_SNP	3.38865e-14	78	Intergenic	FBgn0030600|hiw|INTRON|0;FBgn0030603|CG5541|UTR_3_PRIME|0
	3R_10637840_SNP	3R_15959772_SNP	3.35386e-14	70	FBgn0264754|btsz|INTRON|0	Intergenic
	2R_19629278_SNP	2R_2213883_SNP	3.5114e-14	68	FBgn0000562|egl|INTRON|0	Intergenic
	2L_16676335_SNP	2L_1989864_SNP	3.11038e-14	60	FBgn0032593|trpgamma|INTRON|0;FBgn0001185|her|UPSTREAM|850	FBgn0262148|CR42874|INTRON|0;FBgn0031381|Npc2a|DOWNSTREAM|924
	2L_20947184_SNP	2R_19606133_SNP	3.16474e-14	60	Intergenic	FBgn0034897|Sesn|INTRON|0;FBgn0034898|CG18128|DOWNSTREAM|187
	2L_20780131_SNP	2L_6261082_SNP	3.15023e-14	59	FBgn0000251|cad|INTRON|0	FBgn0053531|Ddr|INTRON|0
	2L_6601028_SNP	3R_10955504_SNP	3.23869e-14	57	FBgn0031835|CG11319|UTR_5_PRIME|0	FBgn0261859|CG42788|INTRON|0;FBgn0262315|mir-2493|DOWNSTREAM|972
	2R_3229179_SNP	X_14954239_SNP	3.23815e-14	55	FBgn0033159|Dscam|INTRON|0	FBgn0030600|hiw|SYNONYMOUS_CODING|0
	3L_5871843_SNP	X_20757199_SNP	2.64811e-14	54	Intergenic	FBgn0085387|shakB|INTRON|0
	2R_11325100_SNP	3L_11636921_SNP	3.11196e-14	53	FBgn0263980|CG43729|INTRON|0	FBgn0036186|CG6071|SYNONYMOUS_CODING|0;FBgn0052091|CG32091|DOWNSTREAM|919
	3L_7611922_SNP	X_14950639_SNP	3.15151e-14	52	FBgn0035802|CG33275|INTRON|0	FBgn0030600|hiw|SYNONYMOUS_CODING|0
	2R_16153485_SNP	3L_7865348_SNP	3.21824e-14	48	FBgn0034493|CG8908|SYNONYMOUS_CODING|0;FBgn0264360|CR43812|UPSTREAM|835	FBgn0052365|CG32365|INTRON|0
	3R_8891341_INS	X_3754215_SNP	3.4661e-14	44	FBgn0004666|sim|INTRON|0	FBgn0019661|roX1|EXON|0
	3L_10766896_SNP	3R_15550702_SNP	3.10529e-14	41	FBgn0262890|CG43245|DOWNSTREAM|397	Intergenic
	2L_11883587_SNP	2R_4542671_SNP	3.00413e-14	37	FBgn0264815|Pde1c|INTRON|0	FBgn0003892|ptc|INTRON|0
	2L_4716139_SNP	3L_3756484_SNP	2.88784e-14	35	FBgn0085380|CG34351|INTRON|0	FBgn0052264|CG32264|INTRON|0
	2L_10608870_SNP	2L_20782058_SNP	3.06078e-14	32	FBgn0051721|Trim9|INTRON|0	FBgn0000251|cad|SYNONYMOUS_CODING|0
	3R_14040356_SNP	X_14664575_SNP	2.80526e-14	31	FBgn0028499|CG7985|INTRON|0	Intergenic
	2R_17015525_SNP	X_4407526_SNP	2.82425e-14	31	FBgn0020312|CG4050|INTRON|0;FBgn0002736|mago|UPSTREAM|559	FBgn0052773|CG32773|INTRON|0
	2R_8622066_SNP	3L_2177036_SNP	2.88562e-14	29	FBgn0261545|CG42663|INTRON|0	Intergenic
	3R_9606843_SNP	X_19088722_SNP	3.15443e-14	29	FBgn0038183|CG9286|NON_SYNONYMOUS_CODING|0;FBgn0259721|CG42375|DOWNSTREAM|326;FBgn0260464|CG9288|DOWNSTREAM|326	FBgn0030996|CG14194|SYNONYMOUS_CODING|0
	2L_10151851_SNP	3L_7501727_SNP	2.92498e-14	26	FBgn0265002|CG44153|INTRON|0;FBgn0032187|CG4839|INTRON|0	Intergenic
	2R_9740659_SNP	3L_16810500_SNP	2.50242e-14	22	FBgn0033879|CG6543|INTRON|0;FBgn0050485|CG30485|DOWNSTREAM|171	FBgn0036665|CG13024|INTRON|0;FBgn0021768|nudC|INTRON|0
	2R_9740415_SNP	3L_2962429_SNP	2.85923e-14	21	FBgn0050485|CG30485|UTR_3_PRIME|0;FBgn0033879|CG6543|DOWNSTREAM|37	FBgn0035382|Or63a|NON_SYNONYMOUS_CODING|0
	2L_16487744_SNP	X_3754215_SNP	3.01674e-14	20	FBgn0032585|CG4580|UPSTREAM|404	FBgn0019661|roX1|EXON|0
	2L_6270743_SNP	3L_17751909_SNP	2.36255e-14	18	FBgn0053531|Ddr|INTRON|0;FBgn0261699|CR42735|UPSTREAM|281	FBgn0036752|Adgf-A|INTRON|0;FBgn0052182|CG32182|SYNONYMOUS_CODING|0;FBgn0043025|Msi|INTRON|0;FBgn0052181|CG32181|UPSTREAM|888
	2L_4729434_SNP	3R_11009240_SNP	2.48904e-14	18	Intergenic	FBgn0038295|Gyc88E|INTRON|0
	3L_6330930_SNP	3R_25737536_SNP	2.67128e-14	18	FBgn0035699|CG13300|INTRON|0	FBgn0051036|CG31036|SYNONYMOUS_CODING|0
	2R_18127032_SNP	X_4292610_SNP	2.87713e-14	18	Intergenic	FBgn0052773|CG32773|INTRON|0
	2R_10024121_SNP	2R_16067530_SNP	2.57892e-14	17	FBgn0040752|Prosap|INTRON|0	Intergenic
	2L_18685678_SNP	2R_10486343_SNP	2.14366e-14	16	FBgn0005617|msl-1|SYNONYMOUS_CODING|0	FBgn0019938|RpI1|SYNONYMOUS_CODING|0
	3R_9768604_SNP	X_14739487_SNP	2.93681e-14	16	FBgn0038188|Art9|SYNONYMOUS_CODING|0	FBgn0264078|Flo-2|INTRON|0;FBgn0030586|CG12539|UPSTREAM|614
	3L_2818303_SNP	3R_14030450_SNP	1.7293e-14	13	FBgn0263392|CG43444|INTRON|0	FBgn0028499|CG7985|INTRON|0
	2R_19456241_SNP	3L_5589438_SNP	2.01807e-14	13	FBgn0015903|apt|INTRON|0	FBgn0035620|CG5150|SYNONYMOUS_CODING|0
	2R_3730629_SNP	3L_23004947_SNP	2.25763e-14	13	FBgn0085390|Dgk|SYNONYMOUS_CODING|0	FBgn0262509|nrm|INTRON|0
	2L_10608870_SNP	3R_14030450_SNP	2.01481e-14	12	FBgn0051721|Trim9|INTRON|0	FBgn0028499|CG7985|INTRON|0
	3L_10525701_SNP	3L_15442885_SNP	1.37327e-14	11	FBgn0052062|A2bp1|INTRON|0	Intergenic
	3L_6438916_SNP	3R_13815746_SNP	1.39673e-14	11	FBgn0261801|CG42747|INTRON|0	FBgn0263995|cpo|INTRON|0
	2L_21094619_SNP	3L_21783260_SNP	1.70478e-14	11	FBgn0032914|CG14397|SYNONYMOUS_CODING|0;FBgn0032915|CG12050|DOWNSTREAM|347	Intergenic
	2R_10427315_SNP	3R_8866296_SNP	2.16157e-14	10	FBgn0020245|ttv|INTRON|0	FBgn0003450|snk|NON_SYNONYMOUS_CODING|0;FBgn0038113|CG11668|DOWNSTREAM|390
	2L_10436941_SNP	2L_10488700_SNP	1.48452e-14	9	FBgn0032250|holn1|SYNONYMOUS_CODING|0;FBgn0027052|CHIP|UPSTREAM|607	FBgn0032258|CG7456|UPSTREAM|78;FBgn0032259|CG6144|UPSTREAM|146
	3L_17429480_SNP	3R_14900871_SNP	1.53177e-14	9	FBgn0036723|CG12229|UTR_5_PRIME|0;FBgn0052176|CG32176|INTRON|0	FBgn0004876|cdi|INTRON|0
	2L_5862455_SNP	3R_10893107_DEL	1.81979e-14	9	FBgn0031745|CG8965|INTRON|0	FBgn0038282|dpr9|INTRON|0
	2L_8254972_SNP	3L_17370504_SNP	1.82216e-14	9	FBgn0032010|CG8086|INTRON|0	FBgn0036715|Cad74A|INTRON|0
	3L_4180553_SNP	3R_14030450_SNP	1.86206e-14	9	FBgn0040696|CG18675|INTRON|0;FBgn0035505|Teh2|INTRON|0	FBgn0028499|CG7985|INTRON|0
	3L_15442885_SNP	3L_6857956_DEL	1.26701e-14	8	Intergenic	Intergenic
	2R_18977610_SNP	3R_9722476_SNP	1.63656e-14	8	FBgn0034821|CG9876|DOWNSTREAM|16	Intergenic
	2L_7529028_SNP	3R_14030450_SNP	1.81007e-14	8	FBgn0264895|Rapgap1|INTRON|0	FBgn0028499|CG7985|INTRON|0
	2L_20474362_SNP	3R_19032956_SNP	1.91141e-14	8	Intergenic	FBgn0262975|cnc|INTRON|0
	2L_8881868_SNP	2L_8981924_SNP	2.35452e-14	8	Intergenic	FBgn0032084|CG13101|INTRON|0;FBgn0040963|CG18662|DOWNSTREAM|492
	2R_9660819_SNP	X_12899388_INS	2.41537e-14	8	FBgn0033867|Cpr50Ca|INTRON|0	FBgn0261379|rad|INTRON|0;FBgn0030440|CG15719|UPSTREAM|477
	2R_8831760_SNP	3R_14776103_SNP	2.55289e-14	8	FBgn0004512|Mdr49|INTRON|0	FBgn0263983|CG43732|START_GAINED|0;FBgn0261262|CG42613|INTRON|0
	3L_15474633_SNP	3R_14795473_SNP	2.5549e-14	8	Intergenic	FBgn0263983|CG43732|INTRON|0;FBgn0261262|CG42613|INTRON|0
	2L_2312217_SNP	3L_5906507_SNP	1.64864e-14	7	FBgn0031414|eys|INTRON|0;FBgn0031413|CG9967|INTRON|0	FBgn0035648|CG13288|INTRON|0
	3L_521376_SNP	3R_10159972_SNP	1.69647e-14	7	FBgn0001316|klar|INTRON|0	FBgn0024321|NK7.1|INTRON|0
	2R_11047062_SNP	3L_10700125_DEL	1.18666e-14	6	FBgn0013467|igl|INTRON|0;FBgn0264379|CR43831|UPSTREAM|12	Intergenic
	2L_12635429_SNP	3L_1920862_SNP	1.19475e-14	6	FBgn0032439|Ref2|INTRON|0	FBgn0261723|Dbx|UPSTREAM|445
	2R_18021789_MNP	3L_13017239_SNP	1.23704e-14	6	Intergenic	FBgn0260441|RpS12|INTRON|0;FBgn0086079|snoRNA:Me28S-A774a|UPSTREAM|87;FBgn0086078|snoRNA:Me28S-A774b|DOWNSTREAM|487;FBgn0036338|CG11253|DOWNSTREAM|624
	2L_18685678_SNP	3L_17751909_SNP	1.23768e-14	6	FBgn0005617|msl-1|SYNONYMOUS_CODING|0	FBgn0036752|Adgf-A|INTRON|0;FBgn0052182|CG32182|SYNONYMOUS_CODING|0;FBgn0043025|Msi|INTRON|0;FBgn0052181|CG32181|UPSTREAM|888
	2L_12961089_SNP	3L_7501727_SNP	1.44256e-14	6	Intergenic	Intergenic
	3L_429821_SNP	3R_14776103_SNP	1.46947e-14	6	Intergenic	FBgn0263983|CG43732|START_GAINED|0;FBgn0261262|CG42613|INTRON|0
	3L_6126930_SNP	3L_690003_SNP	1.0978e-14	5	FBgn0020637|Lcp65Ag2|UPSTREAM|237;FBgn0020638|Lcp65Ag1|DOWNSTREAM|867	FBgn0052483|CG32483|INTRON|0;FBgn0035155|RabX6|UPSTREAM|514
	3L_7865348_SNP	X_16223527_DEL	1.1172e-14	5	FBgn0052365|CG32365|INTRON|0	FBgn0030742|CG9919|INTRON|0;FBgn0260450|CalpC|DOWNSTREAM|972
	3L_15420452_SNP	3R_10967403_SNP	1.20833e-14	5	Intergenic	FBgn0038292|CG3987|UTR_3_PRIME|0;FBgn0038293|CG6904|DOWNSTREAM|162
	3R_11979601_SNP	3R_9296394_SNP	1.32766e-14	5	Intergenic	Intergenic
	2L_19158286_SNP	X_18486700_SNP	1.33316e-14	5	FBgn0010300|brat|INTRON|0	Intergenic
	3R_20402880_SNP	X_15057195_SNP	1.33949e-14	5	FBgn0039209|CG13624|INTRON|0	FBgn0030617|CG9095|UTR_5_PRIME|0
	2L_10931901_SNP	2L_7572533_SNP	1.66846e-14	5	FBgn0261871|dpr2|INTRON|0	FBgn0264895|Rapgap1|INTRON|0
	2L_14496315_SNP	X_19367117_SNP	2.13119e-14	5	FBgn0028882|tRNA:P:35Bd|DOWNSTREAM|366	Intergenic
	3R_8863446_SNP	X_5057740_SNP	2.53937e-14	5	FBgn0003308|ry|NON_SYNONYMOUS_CODING|0;FBgn0038113|CG11668|UPSTREAM|651	FBgn0086911|rg|INTRON|0
	2R_3229179_SNP	3R_12379746_SNP	6.30141e-15	4	FBgn0033159|Dscam|INTRON|0	FBgn0259244|CG42342|INTRON|0
	2L_21093247_SNP	3L_21896026_SNP	9.66023e-15	4	FBgn0032914|CG14397|INTRON|0	FBgn0262737|mub|INTRON|0
	3R_9191868_SNP	X_14632221_INS	1.14156e-14	4	FBgn0086371|poly|INTRON|0;FBgn0027610|Dic1|INTRON|0	FBgn0015774|NetB|INTRON|0
	2L_7573130_SNP	3R_14030450_SNP	1.32194e-14	4	FBgn0264895|Rapgap1|INTRON|0	FBgn0028499|CG7985|INTRON|0
	3L_3945176_SNP	3L_6438916_SNP	1.43416e-14	4	FBgn0035477|CG14982|SYNONYMOUS_CODING|0	FBgn0261801|CG42747|INTRON|0
	2R_10486343_SNP	2R_10896422_SNP	1.49762e-14	4	FBgn0019938|RpI1|SYNONYMOUS_CODING|0	Intergenic
	2L_17634872_SNP	3L_9383049_SNP	1.52048e-14	4	Intergenic	FBgn0035983|CG4080|INTRON|0
	2L_20017379_SNP	2R_19537645_SNP	1.54199e-14	4	FBgn0264443|CG43861|UPSTREAM|97	FBgn0004795|retn|INTRON|0
	2L_6608999_SNP	X_15423604_SNP	1.6571e-14	4	Intergenic	FBgn0022710|Ac13E|INTRON|0
	2R_12052850_SNP	3L_5864760_SNP	1.69703e-14	4	FBgn0034083|lbk|INTRON|0	FBgn0035641|CG5568|NON_SYNONYMOUS_CODING|0
	3L_499769_SNP	3L_7865348_SNP	1.83095e-14	4	FBgn0001316|klar|INTRON|0;FBgn0085296|CG34267|DOWNSTREAM|245	FBgn0052365|CG32365|INTRON|0
	2L_6747442_SNP	3R_9180137_SNP	2.25006e-14	4	FBgn0031855|CG11221|INTRON|0;FBgn0265257|CG44271|UTR_3_PRIME|0	FBgn0045442|mthl12|INTRON|0
	2L_3010231_SNP	3L_8092877_SNP	2.86528e-14	4	FBgn0031488|CG17265|INTRON|0	FBgn0262579|Ect4|INTRON|0
	3L_19512411_SNP	X_20626106_DEL	5.10696e-15	3	FBgn0036879|Cpr76Bb|UPSTREAM|338;FBgn0036878|Cpr76Ba|UPSTREAM|979	Intergenic
	2R_16254268_SNP	3R_16160416_SNP	9.64515e-15	3	Intergenic	Intergenic
	3L_571128_SNP	X_20626106_DEL	1.04483e-14	3	FBgn0035142|hipk|SYNONYMOUS_CODING|0	Intergenic
	2R_12453258_SNP	X_4539785_SNP	1.04764e-14	3	FBgn0034137|CG4945|UPSTREAM|294;FBgn0034136|DAT|UPSTREAM|495	FBgn0011277|HLH4C|UTR_3_PRIME|0;FBgn0025612|CG3062|UPSTREAM|884
	2L_18517215_SNP	X_6199111_INS	1.12213e-14	3	FBgn0032685|CG10211|UPSTREAM|278	FBgn0029863|CG3823|INTRON|0
	3R_14030450_SNP	X_20893081_SNP	1.12445e-14	3	FBgn0028499|CG7985|INTRON|0	Intergenic
	2L_14866064_SNP	2R_9084758_INS	1.23993e-14	3	Intergenic	FBgn0053182|Kdm4B|INTRON|0
	3R_9768604_SNP	X_14738909_SNP	1.3112e-14	3	FBgn0038188|Art9|SYNONYMOUS_CODING|0	FBgn0264078|Flo-2|INTRON|0;FBgn0030586|CG12539|UPSTREAM|36
	3L_17066552_INS	X_6905471_SNP	1.37747e-14	3	FBgn0260943|Rbp6|DOWNSTREAM|190	FBgn0052736|CG32736|INTRON|0;FBgn0259204|CG42308|INTRON|0;FBgn0000330|cm|UPSTREAM|293;FBgn0029928|CG3032|DOWNSTREAM|801
	3L_8904639_SNP	3R_12812019_SNP	1.48533e-14	3	FBgn0035935|mfr|SYNONYMOUS_CODING|0;FBgn0035936|Tsp66E|UPSTREAM|960	FBgn0038460|CG18622|INTRON|0
	2L_14415410_SNP	3R_22652127_SNP	1.52467e-14	3	Intergenic	FBgn0262473|Tl|INTRON|0
	2R_15963541_SNP	X_18074911_SNP	1.55411e-14	3	Intergenic	FBgn0083228|Frq2|INTRON|0
	2R_11514319_SNP	3R_17322218_DEL	1.80511e-14	3	FBgn0260429|CG42524|INTRON|0	Intergenic
	3L_3138207_SNP	3R_22519098_SNP	1.83673e-14	3	FBgn0035400|CG11537|INTRON|0	FBgn0039448|TwdlQ|INTRON|0
	2R_8786691_SNP	3L_5017180_SNP	1.87012e-14	3	FBgn0003975|vg|UTR_3_PRIME|0	FBgn0005775|Con|INTRON|0
	3L_23019124_SNP	3R_11294941_SNP	1.94157e-14	3	FBgn0262509|nrm|INTRON|0	FBgn0038341|CG14869|INTRON|0
	X_14945230_SNP	X_16223527_DEL	1.97353e-14	3	FBgn0030600|hiw|INTRON|0;FBgn0030603|CG5541|UTR_3_PRIME|0	FBgn0030742|CG9919|INTRON|0;FBgn0260450|CalpC|DOWNSTREAM|972
	3R_3141366_SNP	3R_9180137_SNP	2.17574e-14	3	FBgn0037498|CG10029|DOWNSTREAM|80	FBgn0045442|mthl12|INTRON|0
	3L_15444382_SNP	3R_23411613_SNP	2.17619e-14	3	Intergenic	FBgn0040080|raps|UTR_3_PRIME|0;FBgn0039527|CG5639|DOWNSTREAM|583
	2R_17597479_SNP	3L_11636921_SNP	2.26569e-14	3	FBgn0050403|CG30403|UTR_3_PRIME|0	FBgn0036186|CG6071|SYNONYMOUS_CODING|0;FBgn0052091|CG32091|DOWNSTREAM|919
	2R_7047638_SNP	3R_10019402_SNP	2.33352e-14	3	FBgn0033579|CG13229|INTRON|0;FBgn0003396|shn|INTRON|0	FBgn0011582|DopR|INTRON|0
	3L_17098546_SNP	3R_10014959_SNP	2.80807e-14	3	FBgn0260943|Rbp6|INTRON|0	FBgn0011582|DopR|INTRON|0
	3L_2177036_SNP	3R_25302175_DEL	1.34093e-15	2	Intergenic	FBgn0004369|Ptp99A|INTRON|0
	2R_8861780_SNP	3L_7865348_SNP	1.4199e-15	2	FBgn0005624|Psc|INTRON|0	FBgn0052365|CG32365|INTRON|0
	2L_13979575_SNP	3L_521376_SNP	2.29199e-15	2	FBgn0028940|Cyp28a5|DOWNSTREAM|2;FBgn0028939|nimC2|UPSTREAM|571	FBgn0001316|klar|INTRON|0
	2L_4299695_SNP	2L_6273248_SNP	3.84159e-15	2	FBgn0010473|tutl|INTRON|0	FBgn0053531|Ddr|INTRON|0
	3L_15277371_SNP	3R_14901910_SNP	4.67072e-15	2	Intergenic	FBgn0004876|cdi|INTRON|0
	2R_15969820_SNP	X_20626106_DEL	4.80363e-15	2	Intergenic	Intergenic
	2L_19112614_SNP	3L_6439330_SNP	4.93539e-15	2	FBgn0000075|amd|INTRON|0	FBgn0261801|CG42747|INTRON|0
	2L_18201023_DEL	X_5745393_SNP	5.04162e-15	2	FBgn0263332|CR43413|EXON|0;FBgn0261804|CG42750|INTRON|0	Intergenic
	3L_19512411_SNP	3R_9191868_SNP	5.06918e-15	2	FBgn0036879|Cpr76Bb|UPSTREAM|338;FBgn0036878|Cpr76Ba|UPSTREAM|979	FBgn0086371|poly|INTRON|0;FBgn0027610|Dic1|INTRON|0
	3R_2751586_SNP	3R_9040580_SNP	5.11026e-15	2	FBgn0260642|Antp|INTRON|0	FBgn0038126|CG8483|UPSTREAM|393
	3R_12874194_SNP	X_18933744_SNP	5.62182e-15	2	FBgn0028470|Patr-1|DOWNSTREAM|51	Intergenic
	3R_20520939_DEL	X_16133103_INS	6.15613e-15	2	FBgn0003429|slo|INTRON|0	Intergenic
	2R_19193052_SNP	3R_9952521_SNP	6.53127e-15	2	Intergenic	FBgn0262955|RpII140|SYNONYMOUS_CODING|0
	2R_17665014_SNP	3L_17193675_SNP	7.69276e-15	2	Intergenic	FBgn0260943|Rbp6|INTRON|0
	2R_8966097_SNP	3L_15173504_SNP	7.8935e-15	2	FBgn0033791|Drl-2|INTRON|0	Intergenic
	3L_18211390_SNP	3L_9678660_SNP	8.95751e-15	2	Intergenic	FBgn0036029|CG16719|SYNONYMOUS_CODING|0;FBgn0036030|CG6767|INTRON|0
	X_21382779_INS	X_4596639_SNP	9.27807e-15	2	Intergenic	FBgn0028325|l(1)G0334|INTRON|0;FBgn0011760|ctp|DOWNSTREAM|572
	2R_18097640_SNP	3L_12155898_SNP	9.34118e-15	2	FBgn0034712|CG3264|NON_SYNONYMOUS_CODING|0	FBgn0036259|CG9760|INTRON|0
	2L_4191458_SNP	2R_16382979_SNP	9.34762e-15	2	FBgn0031589|CG3714|INTRON|0	Intergenic
	3L_1920862_SNP	X_19160936_SNP	9.39288e-15	2	FBgn0261723|Dbx|UPSTREAM|445	FBgn0040068|vav|INTRON|0;FBgn0031008|CG8010|UTR_3_PRIME|0
	2R_10486343_SNP	3R_8697369_SNP	9.50615e-15	2	FBgn0019938|RpI1|SYNONYMOUS_CODING|0	Intergenic
	2R_5491620_SNP	3L_6563090_SNP	9.57785e-15	2	FBgn0033434|CG1902|SYNONYMOUS_CODING|0	FBgn0042185|CG18769|INTRON|0;FBgn0263973|jv|INTRON|0
	3L_6293215_SNP	X_11175078_SNP	9.6179e-15	2	Intergenic	FBgn0261569|CG42683|INTRON|0
	2L_19168574_SNP	X_18486700_SNP	9.67347e-15	2	FBgn0010300|brat|SYNONYMOUS_CODING|0	Intergenic
	3L_5906507_SNP	3R_15429489_SNP	9.79884e-15	2	FBgn0035648|CG13288|INTRON|0	FBgn0038716|CG7342|INTRON|0
	2L_10935954_SNP	3R_8699748_SNP	1.00182e-14	2	FBgn0261871|dpr2|INTRON|0;FBgn0032318|CG14072|UPSTREAM|708	Intergenic
	2R_16434104_SNP	3L_1372399_SNP	1.02774e-14	2	FBgn0050148|CG30148|DOWNSTREAM|431	FBgn0003138|Ptp61F|INTRON|0;FBgn0003295|ru|INTRON|0
	3L_7865348_SNP	X_19918830_SNP	1.037e-14	2	FBgn0052365|CG32365|INTRON|0	FBgn0053517|D2R|INTRON|0;FBgn0052826|tRNA:CR32826|UPSTREAM|302
	3L_13181477_DEL	3R_24716099_SNP	1.17419e-14	2	Intergenic	FBgn0259220|Doa|INTRON|0
	2R_13593320_SNP	3L_7627843_SNP	1.20975e-14	2	FBgn0028494|CG6424|INTRON|0	FBgn0035802|CG33275|INTRON|0
	3L_1230647_SNP	X_7900203_SNP	1.23616e-14	2	FBgn0264272|mwh|SYNONYMOUS_CODING|0	FBgn0010329|Tbh|INTRON|0
	2L_6273248_SNP	3L_7865348_SNP	1.23682e-14	2	FBgn0053531|Ddr|INTRON|0	FBgn0052365|CG32365|INTRON|0
	2R_9084758_INS	3R_13099292_SNP	1.34644e-14	2	FBgn0053182|Kdm4B|INTRON|0	Intergenic
	2L_7448404_SNP	3R_25489285_SNP	1.37913e-14	2	FBgn0025697|santa-maria|INTRON|0	Intergenic
	X_13729294_SNP	X_4553200_SNP	1.39201e-14	2	FBgn0052626|CG32626|INTRON|0	FBgn0029720|CG3009|INTRON|0;FBgn0022942|Cbp80|DOWNSTREAM|908
	2L_8664763_SNP	3R_10887155_SNP	1.40004e-14	2	FBgn0011259|Sema-1a|INTRON|0	FBgn0038282|dpr9|INTRON|0
	2L_17673895_SNP	2L_6605771_SNP	1.4089e-14	2	FBgn0015609|CadN|INTRON|0	Intergenic
	2L_5276485_SNP	3L_16810240_SNP	1.44745e-14	2	FBgn0000228|Bsg25D|INTRON|0	FBgn0036665|CG13024|INTRON|0;FBgn0021768|nudC|INTRON|0
	2R_2655752_SNP	3L_7865348_SNP	1.49152e-14	2	FBgn0085421|Epac|SYNONYMOUS_CODING|0	FBgn0052365|CG32365|INTRON|0
	2R_9734023_SNP	X_14954314_SNP	1.51357e-14	2	FBgn0050484|CG30484|UTR_5_PRIME|0;FBgn0033876|synaptogyrin|UPSTREAM|266	FBgn0030600|hiw|SYNONYMOUS_CODING|0
	2R_19752904_SNP	X_8149714_SNP	1.61271e-14	2	FBgn0025335|CG4585|START_GAINED|0;FBgn0034919|CG5569|UPSTREAM|33	FBgn0030027|CG1632|INTRON|0
	2R_9268460_SNP	3R_15551775_DEL	1.64909e-14	2	Intergenic	Intergenic
	2L_9637440_SNP	3R_12379746_SNP	1.69985e-14	2	FBgn0032136|Apoltp|INTRON|0	FBgn0259244|CG42342|INTRON|0
	2L_1614680_SNP	3L_17768483_SNP	1.74669e-14	2	FBgn0021906|RFeSP|UPSTREAM|520	Intergenic
	2R_8861780_SNP	3R_12379746_SNP	1.78902e-14	2	FBgn0005624|Psc|INTRON|0	FBgn0259244|CG42342|INTRON|0
	2L_1597761_SNP	3L_15173549_SNP	1.82471e-14	2	FBgn0051935|CG31935|INTRON|0;FBgn0261509|haf|INTRON|0	Intergenic
	3L_5796669_SNP	3R_25580793_SNP	1.89599e-14	2	FBgn0259167|CG42272|INTRON|0;FBgn0015806|S6k|INTRON|0	FBgn0260990|yata|DOWNSTREAM|543
	3L_6385590_SNP	3R_14900871_SNP	1.93767e-14	2	Intergenic	FBgn0004876|cdi|INTRON|0
	2R_4542671_SNP	3R_13692240_SNP	1.93779e-14	2	FBgn0003892|ptc|INTRON|0	FBgn0261649|tinc|INTRON|0
	3L_3755691_SNP	3L_6240989_SNP	1.95612e-14	2	FBgn0052264|CG32264|INTRON|0;FBgn0035458|CG10858|UPSTREAM|490	FBgn0035696|Best2|INTRON|0
	2L_20402970_SNP	3R_9023323_SNP	1.97168e-14	2	FBgn0032857|CG10947|INTRON|0	Intergenic
	3L_9089714_SNP	3R_23004915_SNP	2.02842e-14	2	FBgn0040827|CG13315|UPSTREAM|262	FBgn0004197|Ser|INTRON|0
	2L_20942194_SNP	2L_6261082_SNP	2.11506e-14	2	Intergenic	FBgn0053531|Ddr|INTRON|0
	2L_6302872_SNP	3L_1276765_SNP	2.19433e-14	2	FBgn0053531|Ddr|INTRON|0	FBgn0052333|CG32333|INTRON|0
	2L_9706370_SNP	2R_5106671_SNP	2.29078e-14	2	FBgn0011207|pelo|INTRON|0;FBgn0051710|CG31710|UPSTREAM|416	Intergenic
	2R_16434104_SNP	3R_21826629_SNP	2.44203e-14	2	FBgn0050148|CG30148|DOWNSTREAM|431	FBgn0002735|E(spl)mgamma-HLH|DOWNSTREAM|146
	3R_10414966_SNP	X_5197008_SNP	2.67264e-14	2	FBgn0020299|stumps|INTRON|0	FBgn0029750|CG3323|DOWNSTREAM|13;FBgn0261803|CG42749|DOWNSTREAM|81
	2L_16303901_SNP	X_3753795_SNP	2.74675e-14	2	FBgn0028525|c(2)M|NON_SYNONYMOUS_CODING|0;FBgn0028894|CG5869|UPSTREAM|947	FBgn0019661|roX1|EXON|0
	2R_15963733_SNP	3R_1977898_SNP	2.88888e-14	2	Intergenic	FBgn0051559|CG31559|INTRON|0
	2R_8180909_SNP	3L_21857491_SNP	3.44454e-14	2	FBgn0261611|CG42700|INTRON|0	FBgn0262737|mub|INTRON|0
	2L_14629916_SNP	3R_20407081_SNP	3.5869e-14	2	FBgn0003016|osp|INTRON|0	FBgn0039209|CG13624|INTRON|0
	3R_13945432_SNP	3R_14439286_SNP	3.66658e-14	2	FBgn0003499|sr|INTRON|0	FBgn0263974|qin|INTRON|0;FBgn0038629|CG14304|INTRON|0
	3R_1956255_SNP	X_12369042_SNP	3.96425e-14	2	Intergenic	FBgn0259143|CG42258|INTRON|0
	3L_18211390_SNP	3R_10039290_SNP	4.39338e-14	2	Intergenic	FBgn0011582|DopR|INTRON|0
	2L_20806357_SNP	3R_21046736_SNP	5.72712e-14	2	FBgn0032886|CG9328|INTRON|0	FBgn0051103|CG31103|SYNONYMOUS_CODING|0;FBgn0039293|CG11851|UPSTREAM|575
	2R_13181603_SNP	X_3706074_SNP	5.84282e-14	2	FBgn0261642|mbl|INTRON|0	FBgn0000542|ec|UTR_5_PRIME|0
	3L_23236934_SNP	X_6198291_SNP	6.07974e-14	2	FBgn0037212|nAcRalpha-80B|INTRON|0	FBgn0029863|CG3823|INTRON|0
	3L_2186729_SNP	X_18074911_SNP	6.18832e-14	2	FBgn0035313|CG13810|SYNONYMOUS_CODING|0	FBgn0083228|Frq2|INTRON|0
	2R_13593320_SNP	3L_7628223_SNP	7.64491e-14	2	FBgn0028494|CG6424|INTRON|0	FBgn0035802|CG33275|INTRON|0
	3L_1085786_SNP	3L_1259719_SNP	7.85077e-14	2	FBgn0004870|bab1|INTRON|0	FBgn0035199|CG9134|INTRON|0
	3L_23237661_SNP	X_6198291_SNP	8.64963e-14	2	FBgn0037212|nAcRalpha-80B|INTRON|0	FBgn0029863|CG3823|INTRON|0
	2L_15308690_SNP	3R_13915413_SNP	9.59506e-14	2	Intergenic	Intergenic
	2L_16165452_SNP	3R_14212491_SNP	9.67753e-14	2	FBgn0001991|Ca-alpha1D|UPSTREAM|379	FBgn0038612|cona|UTR_3_PRIME|0;FBgn0038613|Vha100-4|DOWNSTREAM|64
	2R_17005324_SNP	2R_2722857_SNP	1.17854e-13	2	FBgn0015721|king-tubby|INTRON|0;FBgn0034588|CG9394|UPSTREAM|575	FBgn0033108|CG15236|INTRON|0;FBgn0263517|mir-4976|DOWNSTREAM|181
	3L_22380330_SNP	3R_9245100_SNP	1.24362e-13	2	FBgn0004449|Ten-m|INTRON|0	FBgn0038153|Ir87a|UPSTREAM|901
	3L_6438916_SNP	3R_21822869_SNP	1.26579e-17	1	FBgn0261801|CG42747|INTRON|0	FBgn0262576|CG43116|UPSTREAM|151;FBgn0002734|E(spl)mdelta-HLH|UPSTREAM|474
	2R_9740659_SNP	3R_11459016_SNP	1.59542e-17	1	FBgn0033879|CG6543|INTRON|0;FBgn0050485|CG30485|DOWNSTREAM|171	Intergenic
	3L_3303522_SNP	3L_6438916_SNP	1.60768e-17	1	FBgn0035432|ZnT63C|UPSTREAM|186;FBgn0035431|CG14968|UPSTREAM|410	FBgn0261801|CG42747|INTRON|0
	2L_12952370_SNP	3R_13599818_SNP	1.79686e-17	1	Intergenic	FBgn0262562|CG43102|INTRON|0
	2L_3819600_SNP	3L_6438916_SNP	1.83518e-17	1	Intergenic	FBgn0261801|CG42747|INTRON|0
	2L_4716139_SNP	3L_21732331_SNP	3.11192e-17	1	FBgn0085380|CG34351|INTRON|0	FBgn0037127|CG14566|DOWNSTREAM|248;FBgn0037126|CG14567|UPSTREAM|801
	3L_18214911_SNP	3R_8582774_SNP	3.45853e-17	1	Intergenic	FBgn0038084|beat-Vc|INTRON|0
	3L_1920862_SNP	3L_6293215_SNP	4.95957e-17	1	FBgn0261723|Dbx|UPSTREAM|445	Intergenic
	3L_6438916_SNP	3R_25305157_INS	5.07112e-17	1	FBgn0261801|CG42747|INTRON|0	FBgn0004369|Ptp99A|INTRON|0
	3L_3303525_SNP	3L_6438916_SNP	6.10139e-17	1	FBgn0035432|ZnT63C|UPSTREAM|183;FBgn0035431|CG14968|UPSTREAM|413	FBgn0261801|CG42747|INTRON|0
	2R_17526506_SNP	3L_7865348_SNP	6.99459e-17	1	FBgn0034643|CG10321|DOWNSTREAM|602	FBgn0052365|CG32365|INTRON|0
	3L_6438916_SNP	3L_9873484_MNP	7.5606e-17	1	FBgn0261801|CG42747|INTRON|0	FBgn0085411|CG34382|SYNONYMOUS_CODING|0
	3R_13599818_SNP	X_14956123_SNP	7.63977e-17	1	FBgn0262562|CG43102|INTRON|0	FBgn0030600|hiw|INTRON|0
	2L_21037950_SNP	3R_12379746_SNP	1.40938e-16	1	FBgn0250867|CG42238|INTRON|0	FBgn0259244|CG42342|INTRON|0
	2R_17526652_SNP	3L_7865348_SNP	1.47924e-16	1	FBgn0034643|CG10321|DOWNSTREAM|748	FBgn0052365|CG32365|INTRON|0
	2L_18071015_SNP	3R_10955504_SNP	1.66191e-16	1	FBgn0243486|rdo|DOWNSTREAM|766	FBgn0261859|CG42788|INTRON|0;FBgn0262315|mir-2493|DOWNSTREAM|972
	3R_14030450_SNP	3R_9768604_SNP	1.94939e-16	1	FBgn0028499|CG7985|INTRON|0	FBgn0038188|Art9|SYNONYMOUS_CODING|0
	3R_8891341_INS	X_3753795_SNP	2.03659e-16	1	FBgn0004666|sim|INTRON|0	FBgn0019661|roX1|EXON|0
	2L_19112614_SNP	3R_12379746_SNP	2.1117e-16	1	FBgn0000075|amd|INTRON|0	FBgn0259244|CG42342|INTRON|0
	2L_6602245_SNP	2R_19171338_SNP	2.77969e-16	1	Intergenic	FBgn0034840|CG3124|SYNONYMOUS_CODING|0;FBgn0034841|CG13541|UPSTREAM|465
	3L_9549467_SNP	X_14960746_SNP	3.34664e-16	1	FBgn0261555|CG42673|INTRON|0	FBgn0030607|dob|UPSTREAM|290;FBgn0264389|opm|UPSTREAM|327
	2R_10493149_SNP	X_19918830_SNP	3.70909e-16	1	FBgn0053469|CG33469|DOWNSTREAM|8;FBgn0033945|CG12868|UPSTREAM|309;FBgn0053468|CG33468|DOWNSTREAM|663	FBgn0053517|D2R|INTRON|0;FBgn0052826|tRNA:CR32826|UPSTREAM|302
	2L_18558344_SNP	3R_1250460_SNP	3.81851e-16	1	FBgn0085370|Pde11|INTRON|0	FBgn0037326|CG14669|INTRON|0;FBgn0037325|CG12147|DOWNSTREAM|631
	2R_1833111_SNP	3L_7865348_SNP	3.91892e-16	1	Intergenic	FBgn0052365|CG32365|INTRON|0
	2R_3229179_SNP	X_19394964_DEL	4.20661e-16	1	FBgn0033159|Dscam|INTRON|0	FBgn0031023|CG14200|INTRON|0;FBgn0027621|Pfrx|INTRON|0
	2L_4716139_SNP	2R_16901664_SNP	4.39248e-16	1	FBgn0085380|CG34351|INTRON|0	FBgn0034572|CG9346|INTRON|0
	2R_16625711_SNP	3R_9606843_SNP	4.46376e-16	1	FBgn0040726|dpr|INTRON|0	FBgn0038183|CG9286|NON_SYNONYMOUS_CODING|0;FBgn0259721|CG42375|DOWNSTREAM|326;FBgn0260464|CG9288|DOWNSTREAM|326
	2R_13767630_SNP	2R_3530559_SNP	4.50109e-16	1	FBgn0011589|elk|INTRON|0;FBgn0050110|CG30110|DOWNSTREAM|182;FBgn0050325|CG30325|UPSTREAM|268	FBgn0263077|CG43340|INTRON|0
	3L_4374520_SNP	X_3334865_SNP	4.56994e-16	1	FBgn0035538|DopEcR|INTRON|0	FBgn0029657|CG12535|INTRON|0
	2R_19508749_SNP	X_2670915_SNP	4.67649e-16	1	Intergenic	FBgn0028369|kirre|INTRON|0
	2R_9624658_SNP	3L_6438916_SNP	4.97431e-16	1	FBgn0000633|fas|INTRON|0	FBgn0261801|CG42747|INTRON|0
	2R_9270505_SNP	3R_15405217_SNP	5.62918e-16	1	Intergenic	FBgn0260003|Dys|INTRON|0
	3L_756561_SNP	X_18869733_SNP	5.77395e-16	1	Intergenic	FBgn0264090|CG43759|INTRON|0
	3L_11283165_SNP	X_21071490_SNP	5.87325e-16	1	FBgn0036152|CG6175|INTRON|0	Intergenic
	3L_1120066_SNP	3R_13589658_SNP	6.14547e-16	1	Intergenic	Intergenic
	2R_9740659_SNP	3R_8798920_SNP	6.31011e-16	1	FBgn0033879|CG6543|INTRON|0;FBgn0050485|CG30485|DOWNSTREAM|171	FBgn0038098|CG7381|INTRON|0
	X_3924214_SNP	X_6199111_INS	6.45385e-16	1	Intergenic	FBgn0029863|CG3823|INTRON|0
	2R_17100512_SNP	3R_10955407_SNP	6.49202e-16	1	FBgn0027073|CG4302|SYNONYMOUS_CODING|0;FBgn0265180|CG44245|DOWNSTREAM|38	FBgn0261859|CG42788|INTRON|0
	X_11920491_SNP	X_3869134_SNP	6.51162e-16	1	FBgn0030366|Usp7|SYNONYMOUS_CODING|0	Intergenic
	2R_20397618_SNP	3R_11694697_SNP	6.60964e-16	1	FBgn0019886|Letm1|SYNONYMOUS_CODING|0	FBgn0051183|CG31183|INTRON|0
	3L_6438916_SNP	3R_24392250_SNP	6.67149e-16	1	FBgn0261801|CG42747|INTRON|0	Intergenic
	X_18497874_SNP	X_19342786_SNP	6.84631e-16	1	Intergenic	FBgn0031016|kek5|INTRON|0
	2L_10937430_SNP	3L_756561_SNP	6.99338e-16	1	FBgn0032318|CG14072|NON_SYNONYMOUS_CODING|0;FBgn0261871|dpr2|INTRON|0	Intergenic
	3L_22474275_SNP	3R_14900871_SNP	7.22503e-16	1	Intergenic	FBgn0004876|cdi|INTRON|0
	2R_13818748_SNP	3R_10014971_SNP	7.37591e-16	1	Intergenic	FBgn0011582|DopR|INTRON|0
	2L_19112614_SNP	3R_14030450_SNP	7.56368e-16	1	FBgn0000075|amd|INTRON|0	FBgn0028499|CG7985|INTRON|0
	2L_9611824_SNP	3L_9149723_SNP	7.59705e-16	1	FBgn0019809|gcm2|SYNONYMOUS_CODING|0	FBgn0004244|Rdl|INTRON|0
	2L_9673538_INS	3L_6439330_SNP	7.7398e-16	1	Intergenic	FBgn0261801|CG42747|INTRON|0
	3L_6439330_SNP	3L_9873484_MNP	9.02184e-16	1	FBgn0261801|CG42747|INTRON|0	FBgn0085411|CG34382|SYNONYMOUS_CODING|0
	2L_7527855_SNP	3L_16632584_SNP	9.04405e-16	1	FBgn0264895|Rapgap1|INTRON|0	FBgn0000017|Abl|INTRON|0
	2L_12952370_SNP	3R_13600040_SNP	1.05137e-15	1	Intergenic	FBgn0262562|CG43102|INTRON|0
	3L_6438916_SNP	3R_8699748_SNP	1.06181e-15	1	FBgn0261801|CG42747|INTRON|0	Intergenic
	3L_9246653_SNP	X_14947132_SNP	1.06365e-15	1	FBgn0264000|GluRIB|INTRON|0	FBgn0030600|hiw|SYNONYMOUS_CODING|0
	2L_5458876_SNP	3R_8699446_SNP	1.10354e-15	1	Intergenic	Intergenic
	2R_17529496_SNP	3L_7865348_SNP	1.12518e-15	1	Intergenic	FBgn0052365|CG32365|INTRON|0
	3R_8706658_INS	X_5458931_SNP	1.17819e-15	1	Intergenic	Intergenic
	2L_6263860_SNP	X_14950639_SNP	1.18279e-15	1	FBgn0053531|Ddr|INTRON|0;FBgn0031792|CG13983|SYNONYMOUS_CODING|0	FBgn0030600|hiw|SYNONYMOUS_CODING|0
	3R_13599818_SNP	X_14950639_SNP	1.19658e-15	1	FBgn0262562|CG43102|INTRON|0	FBgn0030600|hiw|SYNONYMOUS_CODING|0
	2L_13437368_SNP	3L_10942168_SNP	1.28459e-15	1	FBgn0263354|CG42784|INTRON|0;FBgn0026760|Tehao|INTRON|0	Intergenic
	2L_13642304_INS	3R_16711463_SNP	1.33299e-15	1	FBgn0028546|ics|UTR_5_PRIME|0	Intergenic
	2R_17873427_SNP	3L_8224606_DEL	1.38061e-15	1	FBgn0050401|CG30401|NON_SYNONYMOUS_CODING|0	FBgn0264604|CR43953|EXON|0;FBgn0035861|CG7213|DOWNSTREAM|307;FBgn0265089|eIF4E-3|DOWNSTREAM|939
	3L_6438916_SNP	3L_6799174_SNP	1.41755e-15	1	FBgn0261801|CG42747|INTRON|0	Intergenic
	2R_17390669_INS	3R_4340456_SNP	1.41841e-15	1	FBgn0043070|MESK2|INTRON|0	Intergenic
	3L_902202_SNP	3R_14030450_SNP	1.42925e-15	1	FBgn0035176|CG13905|UPSTREAM|696	FBgn0028499|CG7985|INTRON|0
	2L_6602245_SNP	X_14943425_SNP	1.43724e-15	1	Intergenic	FBgn0030600|hiw|INTRON|0;FBgn0030603|CG5541|INTRON|0
	2L_7527855_SNP	3L_6438916_SNP	1.45115e-15	1	FBgn0264895|Rapgap1|INTRON|0	FBgn0261801|CG42747|INTRON|0
	3L_6383872_SNP	3L_7865348_SNP	1.45193e-15	1	Intergenic	FBgn0052365|CG32365|INTRON|0
	2L_13437368_SNP	3L_11149739_SNP	1.49059e-15	1	FBgn0263354|CG42784|INTRON|0;FBgn0026760|Tehao|INTRON|0	FBgn0052082|CG32082|INTRON|0
	2L_13419917_SNP	2L_6602245_SNP	1.49076e-15	1	FBgn0264432|CG43850|INTRON|0;FBgn0263354|CG42784|INTRON|0	Intergenic
	2L_12567698_SNP	2L_3292610_SNP	1.51116e-15	1	Intergenic	FBgn0031515|CG9664|INTRON|0
	2L_19168574_SNP	3L_494789_SNP	1.5261e-15	1	FBgn0010300|brat|SYNONYMOUS_CODING|0	FBgn0001316|klar|INTRON|0
	3R_12874194_SNP	3R_2751586_SNP	1.54399e-15	1	FBgn0028470|Patr-1|DOWNSTREAM|51	FBgn0260642|Antp|INTRON|0
	2R_13062146_SNP	3L_6438916_SNP	1.59617e-15	1	Intergenic	FBgn0261801|CG42747|INTRON|0
	3R_14900871_SNP	3R_25627812_SNP	1.60035e-15	1	FBgn0004876|cdi|INTRON|0	FBgn0039697|CG7834|SYNONYMOUS_CODING|0;FBgn0019972|Ice|DOWNSTREAM|506
	2R_10486343_SNP	3L_18333619_SNP	1.64887e-15	1	FBgn0019938|RpI1|SYNONYMOUS_CODING|0	Intergenic
	2L_13437368_SNP	3L_11149729_SNP	1.68336e-15	1	FBgn0263354|CG42784|INTRON|0;FBgn0026760|Tehao|INTRON|0	FBgn0052082|CG32082|INTRON|0
	2L_6602245_SNP	X_14960746_SNP	1.69431e-15	1	Intergenic	FBgn0030607|dob|UPSTREAM|290;FBgn0264389|opm|UPSTREAM|327
	2R_15969757_SNP	3R_1978463_SNP	1.7396e-15	1	Intergenic	FBgn0051559|CG31559|INTRON|0
	2L_10957381_SNP	2R_519152_SNP	1.7654e-15	1	FBgn0261871|dpr2|INTRON|0	Intergenic
	3L_10138048_SNP	3R_13815746_SNP	1.76917e-15	1	Intergenic	FBgn0263995|cpo|INTRON|0
	2L_9868058_SNP	3R_10955407_SNP	1.77595e-15	1	FBgn0032151|nAcRalpha-30D|INTRON|0	FBgn0261859|CG42788|INTRON|0
	3L_15173549_SNP	X_20537994_SNP	1.78276e-15	1	Intergenic	Intergenic
	2R_14343791_SNP	3L_11636921_SNP	1.84221e-15	1	FBgn0028496|CG30116|DOWNSTREAM|676	FBgn0036186|CG6071|SYNONYMOUS_CODING|0;FBgn0052091|CG32091|DOWNSTREAM|919
	3L_20057369_SNP	X_20606739_SNP	1.97271e-15	1	FBgn0036934|sNPF-R|INTRON|0	FBgn0031129|CG1324|UTR_5_PRIME|0
	2R_5680157_SNP	3R_1956255_SNP	2.03654e-15	1	FBgn0027589|CG1688|INTRON|0;FBgn0033443|CG1698|UPSTREAM|674	Intergenic
	2L_6747442_SNP	X_4407571_SNP	2.06138e-15	1	FBgn0031855|CG11221|INTRON|0;FBgn0265257|CG44271|UTR_3_PRIME|0	FBgn0052773|CG32773|INTRON|0
	2R_9754178_SNP	3L_21866382_SNP	2.07354e-15	1	FBgn0013733|shot|INTRON|0	FBgn0262737|mub|INTRON|0
	3L_6438916_SNP	3R_24465716_SNP	2.11347e-15	1	FBgn0261801|CG42747|INTRON|0	Intergenic
	2L_17635121_SNP	X_12956973_SNP	2.12079e-15	1	Intergenic	FBgn0261388|CG42629|INTRON|0;FBgn0262222|mir-971|DOWNSTREAM|773
	2L_6602245_SNP	3L_7865348_SNP	2.12231e-15	1	Intergenic	FBgn0052365|CG32365|INTRON|0
	3L_18200142_SNP	3R_9815595_SNP	2.1258e-15	1	Intergenic	FBgn0264493|rdx|INTRON|0
	3R_13599818_SNP	X_14942469_SNP	2.16909e-15	1	FBgn0262562|CG43102|INTRON|0	FBgn0030600|hiw|INTRON|0;FBgn0030603|CG5541|INTRON|0
	X_15489979_SNP	X_18954057_SNP	2.17711e-15	1	Intergenic	Intergenic
	3L_22474275_SNP	X_14945230_SNP	2.1988e-15	1	Intergenic	FBgn0030600|hiw|INTRON|0;FBgn0030603|CG5541|UTR_3_PRIME|0
	3L_6000329_SNP	3R_13815746_SNP	2.21018e-15	1	FBgn0052406|CG32406|INTRON|0	FBgn0263995|cpo|INTRON|0
	2L_19279290_SNP	3L_7865348_SNP	2.2484e-15	1	Intergenic	FBgn0052365|CG32365|INTRON|0
	2L_6747442_SNP	3L_1204370_SNP	2.27464e-15	1	FBgn0031855|CG11221|INTRON|0;FBgn0265257|CG44271|UTR_3_PRIME|0	FBgn0035189|CG9119|INTRON|0;FBgn0264272|mwh|INTRON|0
	2L_13642026_SNP	3R_22559360_SNP	2.31269e-15	1	FBgn0028546|ics|UTR_5_PRIME|0	Intergenic
	2R_17999210_SNP	3L_14640058_SNP	2.41539e-15	1	FBgn0243516|Vrp1|INTRON|0	FBgn0041604|dlp|INTRON|0
	3R_13599818_SNP	X_14949063_SNP	2.43545e-15	1	FBgn0262562|CG43102|INTRON|0	FBgn0030600|hiw|INTRON|0
	2R_9740659_SNP	3L_1263932_SNP	2.44201e-15	1	FBgn0033879|CG6543|INTRON|0;FBgn0050485|CG30485|DOWNSTREAM|171	FBgn0035199|CG9134|INTRON|0
	2L_10436758_SNP	2L_18685678_SNP	2.44951e-15	1	FBgn0032250|holn1|SYNONYMOUS_CODING|0;FBgn0027052|CHIP|UPSTREAM|790	FBgn0005617|msl-1|SYNONYMOUS_CODING|0
	2L_12942547_SNP	2L_6602245_SNP	2.47186e-15	1	Intergenic	Intergenic
	2L_6602245_SNP	2L_9068678_SNP	2.47933e-15	1	Intergenic	FBgn0051708|CG31708|INTRON|0
	2R_9734023_SNP	X_14942469_SNP	2.5308e-15	1	FBgn0050484|CG30484|UTR_5_PRIME|0;FBgn0033876|synaptogyrin|UPSTREAM|266	FBgn0030600|hiw|INTRON|0;FBgn0030603|CG5541|INTRON|0
	2R_9269219_SNP	3L_7865348_SNP	2.64496e-15	1	Intergenic	FBgn0052365|CG32365|INTRON|0
	3L_22370987_SNP	3R_5246962_SNP	2.68116e-15	1	FBgn0004449|Ten-m|INTRON|0	FBgn0261552|ps|INTRON|0
	2R_16427005_SNP	3R_24109942_SNP	2.7469e-15	1	FBgn0034515|CG13428|DOWNSTREAM|12;FBgn0034514|CG13427|UPSTREAM|186	FBgn0085466|CG34437|NON_SYNONYMOUS_CODING|0;FBgn0085465|CG34436|DOWNSTREAM|672
	2R_1627545_SNP	3R_12379746_SNP	2.75584e-15	1	Intergenic	FBgn0259244|CG42342|INTRON|0
	2L_13437368_SNP	3R_13599818_SNP	2.77462e-15	1	FBgn0263354|CG42784|INTRON|0;FBgn0026760|Tehao|INTRON|0	FBgn0262562|CG43102|INTRON|0
	3L_9549467_SNP	X_14956356_SNP	2.90048e-15	1	FBgn0261555|CG42673|INTRON|0	FBgn0030600|hiw|INTRON|0
	3R_13588521_SNP	X_14938382_SNP	2.97526e-15	1	FBgn0038542|TyrR|UPSTREAM|318	FBgn0030600|hiw|INTRON|0;FBgn0030603|CG5541|INTRON|0
	2L_5246768_SNP	2R_5506426_SNP	2.98716e-15	1	FBgn0003716|tkv|INTRON|0	FBgn0033438|Mmp2|INTRON|0
	3L_1809624_SNP	3R_9662965_DEL	3.05589e-15	1	FBgn0027790|GV1|UPSTREAM|964	FBgn0013998|Nsf2|INTRON|0;FBgn0051495|CG31495|DOWNSTREAM|994
	2L_4191458_SNP	3L_9984687_SNP	3.27787e-15	1	FBgn0031589|CG3714|INTRON|0	FBgn0040823|dpr6|INTRON|0
	2R_14694746_SNP	3L_369356_SNP	3.3176e-15	1	Intergenic	FBgn0262139|trh|SYNONYMOUS_CODING|0
	2L_6602245_SNP	3R_14030450_SNP	3.44296e-15	1	Intergenic	FBgn0028499|CG7985|INTRON|0
	2R_6355027_SNP	3R_14195559_SNP	3.46388e-15	1	FBgn0033526|Caf1-105|SYNONYMOUS_CODING|0	FBgn0004618|gl|SYNONYMOUS_CODING|0
	2L_4716139_SNP	2R_14287196_SNP	3.47136e-15	1	FBgn0085380|CG34351|INTRON|0	FBgn0063498|GstE2|SYNONYMOUS_CODING|0;FBgn0034335|GstE1|DOWNSTREAM|468
	2L_7837713_SNP	2L_824994_SNP	3.48044e-15	1	Intergenic	FBgn0031286|CG3862|SYNONYMOUS_CODING|0;FBgn0031285|CG3662|DOWNSTREAM|657;FBgn0010583|dock|UPSTREAM|975
	3L_7865348_SNP	X_18471754_SNP	3.54049e-15	1	FBgn0052365|CG32365|INTRON|0	Intergenic
	2L_9034821_SNP	3L_1612872_SNP	3.5527e-15	1	Intergenic	FBgn0035241|CG12105|NON_SYNONYMOUS_CODING|0;FBgn0035240|CG33791|INTRON|0;FBgn0035239|CG18170|INTRON|0
	2L_4276967_SNP	3R_9606843_SNP	3.55923e-15	1	FBgn0031592|Art2|DOWNSTREAM|729	FBgn0038183|CG9286|NON_SYNONYMOUS_CODING|0;FBgn0259721|CG42375|DOWNSTREAM|326;FBgn0260464|CG9288|DOWNSTREAM|326
	2L_1874001_SNP	2R_17929873_SNP	3.62868e-15	1	FBgn0051663|CG31663|INTRON|0;FBgn0264884|CR44075|DOWNSTREAM|490	FBgn0005778|PpD5|SYNONYMOUS_CODING|0
	2L_9053796_SNP	3R_14030450_SNP	3.6683e-15	1	FBgn0051708|CG31708|INTRON|0	FBgn0028499|CG7985|INTRON|0
	2L_6099775_SNP	3L_497558_SNP	3.67175e-15	1	FBgn0051641|stai|UPSTREAM|602;FBgn0031779|CG9175|UPSTREAM|809	FBgn0001316|klar|INTRON|0
	2L_12156186_SNP	3R_13785488_SNP	3.70493e-15	1	FBgn0051760|CG31760|INTRON|0	FBgn0263995|cpo|INTRON|0
	2L_7528705_SNP	3R_14030450_SNP	3.78811e-15	1	FBgn0264895|Rapgap1|INTRON|0	FBgn0028499|CG7985|INTRON|0
	2L_15777673_SNP	3R_8733550_SNP	3.79516e-15	1	FBgn0264260|CG43760|UPSTREAM|821	Intergenic
	3R_8582774_SNP	X_16552471_SNP	3.81234e-15	1	FBgn0038084|beat-Vc|INTRON|0	FBgn0003189|r|SYNONYMOUS_CODING|0
	2L_21016683_SNP	3L_503728_SNP	3.8309e-15	1	FBgn0250867|CG42238|INTRON|0	FBgn0001316|klar|INTRON|0
	3R_12084836_SNP	3R_5153808_SNP	3.95102e-15	1	FBgn0040071|tara|SYNONYMOUS_CODING|0	FBgn0037676|CG8861|INTRON|0
	2L_2797193_SNP	3L_6438916_SNP	4.0786e-15	1	FBgn0004242|Syt1|INTRON|0;FBgn0264369|CR43821|UPSTREAM|639	FBgn0261801|CG42747|INTRON|0
	3L_499769_SNP	3L_8913563_SNP	4.10526e-15	1	FBgn0001316|klar|INTRON|0;FBgn0085296|CG34267|DOWNSTREAM|245	FBgn0035936|Tsp66E|INTRON|0
	3R_9578670_SNP	X_12601463_DEL	4.19577e-15	1	FBgn0085412|CG34383|INTRON|0	FBgn0030417|CG15725|CODON_DELETION|0;FBgn0263865|Smr|INTRON|0
	3L_7865348_SNP	X_6199111_INS	4.21579e-15	1	FBgn0052365|CG32365|INTRON|0	FBgn0029863|CG3823|INTRON|0
	2L_5276485_SNP	3L_10138048_SNP	4.23162e-15	1	FBgn0000228|Bsg25D|INTRON|0	Intergenic
	2L_12957349_SNP	3L_902202_SNP	4.26606e-15	1	Intergenic	FBgn0035176|CG13905|UPSTREAM|696
	2L_21094619_SNP	3L_6438916_SNP	4.45816e-15	1	FBgn0032914|CG14397|SYNONYMOUS_CODING|0;FBgn0032915|CG12050|DOWNSTREAM|347	FBgn0261801|CG42747|INTRON|0
	2L_3852846_SNP	2R_10570046_SNP	4.46946e-15	1	Intergenic	FBgn0020269|mspo|INTRON|0
	3R_13926042_SNP	X_3754215_SNP	4.47746e-15	1	FBgn0003499|sr|INTRON|0	FBgn0019661|roX1|EXON|0
	2L_5862455_SNP	3R_10892990_SNP	4.5069e-15	1	FBgn0031745|CG8965|INTRON|0	FBgn0038282|dpr9|INTRON|0
	3L_12597054_SNP	3L_20065374_SNP	4.65024e-15	1	Intergenic	FBgn0036934|sNPF-R|INTRON|0
	2R_9740659_SNP	3R_2755898_SNP	4.69359e-15	1	FBgn0033879|CG6543|INTRON|0;FBgn0050485|CG30485|DOWNSTREAM|171	FBgn0260642|Antp|INTRON|0
	2L_10608870_SNP	3L_6439330_SNP	4.74314e-15	1	FBgn0051721|Trim9|INTRON|0	FBgn0261801|CG42747|INTRON|0
	2L_4291934_SNP	2R_19629278_SNP	4.8291e-15	1	FBgn0010473|tutl|INTRON|0	FBgn0000562|egl|INTRON|0
	2L_6261082_SNP	3L_16632584_SNP	4.83647e-15	1	FBgn0053531|Ddr|INTRON|0	FBgn0000017|Abl|INTRON|0
	2L_21361803_SNP	3L_7865348_SNP	4.84063e-15	1	FBgn0023090|dtr|SYNONYMOUS_CODING|0	FBgn0052365|CG32365|INTRON|0
	2R_5104937_SNP	3R_13599818_SNP	4.89819e-15	1	Intergenic	FBgn0262562|CG43102|INTRON|0
	2L_10608998_SNP	2R_8129061_SNP	4.93435e-15	1	FBgn0051721|Trim9|INTRON|0	FBgn0263020|CG43315|INTRON|0;FBgn0033703|CG13170|DOWNSTREAM|743;FBgn0263021|CG43316|UPSTREAM|990
	3L_6439330_SNP	3L_9873222_SNP	5.00444e-15	1	FBgn0261801|CG42747|INTRON|0	FBgn0085411|CG34382|INTRON|0
	3L_497558_SNP	3R_10159972_SNP	5.03646e-15	1	FBgn0001316|klar|INTRON|0	FBgn0024321|NK7.1|INTRON|0
	2L_18647881_SNP	3R_2016827_SNP	5.03679e-15	1	FBgn0032694|MESR3|INTRON|0	FBgn0037408|NPFR1|INTRON|0
	2L_6747442_SNP	3R_8731593_SNP	5.11345e-15	1	FBgn0031855|CG11221|INTRON|0;FBgn0265257|CG44271|UTR_3_PRIME|0	Intergenic
	2L_6602245_SNP	X_14943713_SNP	5.25923e-15	1	Intergenic	FBgn0030600|hiw|INTRON|0;FBgn0030603|CG5541|INTRON|0
	2R_12030557_SNP	X_15057195_SNP	5.26818e-15	1	FBgn0027091|Aats-cys|UPSTREAM|98;FBgn0050094|CG30094|DOWNSTREAM|114	FBgn0030617|CG9095|UTR_5_PRIME|0
	2R_6795758_SNP	3R_15568327_SNP	5.33757e-15	1	Intergenic	FBgn0024963|GluClalpha|INTRON|0
	2R_3776332_SNP	2R_5680157_SNP	5.38264e-15	1	Intergenic	FBgn0027589|CG1688|INTRON|0;FBgn0033443|CG1698|UPSTREAM|674
	2L_12469754_SNP	X_8857035_SNP	5.44564e-15	1	FBgn0259176|bun|INTRON|0	FBgn0261549|rdgA|INTRON|0
	2L_20797400_SNP	2L_6261082_SNP	5.4747e-15	1	FBgn0032886|CG9328|UPSTREAM|315;FBgn0250785|vari|UPSTREAM|358	FBgn0053531|Ddr|INTRON|0
	2L_20965808_SNP	2R_19606133_SNP	5.48603e-15	1	FBgn0250867|CG42238|UTR_3_PRIME|0	FBgn0034897|Sesn|INTRON|0;FBgn0034898|CG18128|DOWNSTREAM|187
	2L_21295674_SNP	2L_9868058_SNP	5.55293e-15	1	FBgn0264556|Gr39a|INTRON|0;FBgn0032940|Mio|INTRON|0	FBgn0032151|nAcRalpha-30D|INTRON|0
	2L_824994_SNP	2R_14497965_SNP	5.55506e-15	1	FBgn0031286|CG3862|SYNONYMOUS_CODING|0;FBgn0031285|CG3662|DOWNSTREAM|657;FBgn0010583|dock|UPSTREAM|975	FBgn0050115|GEFmeso|INTRON|0
	2L_6115967_SNP	3R_12379746_SNP	5.68614e-15	1	FBgn0051641|stai|INTRON|0	FBgn0259244|CG42342|INTRON|0
	3L_2626704_SNP	3R_10502084_SNP	5.70377e-15	1	FBgn0011828|Pxn|INTRON|0	FBgn0265140|Meltrin|INTRON|0
	2L_4716139_SNP	3R_20919541_SNP	5.74483e-15	1	FBgn0085380|CG34351|INTRON|0	Intergenic
	2L_19169078_SNP	3R_9820298_SNP	5.78896e-15	1	FBgn0010300|brat|SYNONYMOUS_CODING|0	FBgn0264493|rdx|INTRON|0
	3L_17424647_SNP	3R_27292090_SNP	5.88494e-15	1	FBgn0052174|CG32174|INTRON|0;FBgn0042641|frc|DOWNSTREAM|34	Intergenic
	2R_16796750_SNP	3L_521376_SNP	5.92811e-15	1	FBgn0034560|CG9235|UPSTREAM|459	FBgn0001316|klar|INTRON|0
	3L_6438916_SNP	X_621222_DEL	6.06467e-15	1	FBgn0261801|CG42747|INTRON|0	FBgn0021764|sdk|INTRON|0
	2L_3859672_SNP	3L_9149723_SNP	6.10265e-15	1	Intergenic	FBgn0004244|Rdl|INTRON|0
	2L_20080586_SNP	2R_10486343_SNP	6.11743e-15	1	FBgn0004374|neb|INTRON|0;FBgn0263773|fok|INTRON|0	FBgn0019938|RpI1|SYNONYMOUS_CODING|0
	2L_18441004_SNP	2R_9244328_SNP	6.13361e-15	1	Intergenic	Intergenic
	3L_9094198_SNP	3R_25930960_SNP	6.13828e-15	1	FBgn0011206|bol|DOWNSTREAM|543	FBgn0015542|sima|INTRON|0
	2R_11724513_SNP	3R_9619805_SNP	6.18963e-15	1	Intergenic	Intergenic
	2L_19112755_SNP	3R_14030450_SNP	6.19424e-15	1	FBgn0000075|amd|INTRON|0	FBgn0028499|CG7985|INTRON|0
	2R_13848804_SNP	3R_23840652_SNP	6.28271e-15	1	Intergenic	Intergenic
	2L_10935890_SNP	2L_222765_SNP	6.29733e-15	1	FBgn0261871|dpr2|INTRON|0;FBgn0032318|CG14072|UPSTREAM|772	FBgn0086902|kis|INTRON|0;FBgn0265153|CR44222|UPSTREAM|754
	2L_21279268_SNP	3L_21866916_SNP	6.30208e-15	1	FBgn0032938|CG8671|INTRON|0	FBgn0262737|mub|INTRON|0
	2R_16459324_SNP	2R_18247661_SNP	6.37334e-15	1	FBgn0028622|qsm|INTRON|0	FBgn0034720|Liprin-gamma|INTRON|0
	2L_9155864_SNP	3R_18730634_SNP	6.46981e-15	1	FBgn0052982|CG32982|INTRON|0	FBgn0017590|klg|INTRON|0
	2L_3692665_SNP	2R_9244328_SNP	6.50812e-15	1	FBgn0031559|CG3513|DOWNSTREAM|34;FBgn0031558|CG16704|UPSTREAM|78;FBgn0051779|Acp24A4|DOWNSTREAM|519;FBgn0085369|CG34340|DOWNSTREAM|551	Intergenic
	3L_16892335_SNP	X_3924214_SNP	6.51433e-15	1	FBgn0261565|Lmpt|INTRON|0	Intergenic
	3R_1978463_SNP	3R_2666442_SNP	6.52534e-15	1	FBgn0051559|CG31559|INTRON|0	FBgn0003339|Scr|INTRON|0
	2L_6602245_SNP	3L_2394101_SNP	6.52603e-15	1	Intergenic	FBgn0035338|CG13800|INTRON|0;FBgn0261551|CG42669|INTRON|0
	2R_13593194_SNP	3R_7121924_SNP	6.53533e-15	1	FBgn0028494|CG6424|INTRON|0	FBgn0051386|CR31386|INTRON|0
	3L_10766896_SNP	X_19342786_SNP	6.57006e-15	1	FBgn0262890|CG43245|DOWNSTREAM|397	FBgn0031016|kek5|INTRON|0
	2L_5428891_SNP	X_3199312_SNP	6.57368e-15	1	Intergenic	FBgn0000479|dnc|INTRON|0
	2R_18835703_SNP	3R_25779741_SNP	6.75983e-15	1	Intergenic	FBgn0004622|Takr99D|INTRON|0
	2L_6747442_SNP	X_10731977_SNP	6.80412e-15	1	FBgn0031855|CG11221|INTRON|0;FBgn0265257|CG44271|UTR_3_PRIME|0	FBgn0003321|sbr|INTRON|0
	3L_2058134_SNP	3R_22534635_SNP	6.83219e-15	1	FBgn0086906|sls|INTRON|0	FBgn0023179|amon|INTRON|0
	3L_17175284_SNP	3L_4240092_SNP	6.84051e-15	1	FBgn0260943|Rbp6|INTRON|0	FBgn0035515|CG14997|UPSTREAM|81
	2R_1065150_SNP	2R_5140888_SNP	6.91609e-15	1	FBgn0053554|Nipped-A|DOWNSTREAM|320	FBgn0050343|CG30343|DOWNSTREAM|128;FBgn0020621|Pkn|DOWNSTREAM|453
	2L_16606800_SNP	3R_7295209_SNP	6.99958e-15	1	FBgn0259735|CG42389|INTRON|0;FBgn0051815|CG31815|SYNONYMOUS_CODING|0;FBgn0032590|CG4631|UPSTREAM|570	Intergenic
	2R_1340702_SNP	2R_5140888_SNP	6.99966e-15	1	FBgn0259247|laccase2|INTRON|0	FBgn0050343|CG30343|DOWNSTREAM|128;FBgn0020621|Pkn|DOWNSTREAM|453
	2R_10427315_SNP	3R_13605468_SNP	7.05218e-15	1	FBgn0020245|ttv|INTRON|0	FBgn0262562|CG43102|SYNONYMOUS_CODING|0
	3L_15211415_SNP	3L_4278583_SNP	7.1259e-15	1	Intergenic	FBgn0035523|CG1311|INTRON|0;FBgn0035522|CG1273|DOWNSTREAM|805
	2L_10608998_SNP	2L_8235367_SNP	7.12684e-15	1	FBgn0051721|Trim9|INTRON|0	FBgn0032006|Pvr|INTRON|0
	2L_8179102_SNP	2R_6922297_SNP	7.12705e-15	1	FBgn0264953|Piezo|SYNONYMOUS_CODING|0	FBgn0040765|luna|INTRON|0
	2R_9740659_SNP	3L_8424561_SNP	7.15119e-15	1	FBgn0033879|CG6543|INTRON|0;FBgn0050485|CG30485|DOWNSTREAM|171	FBgn0020224|Cbl|UTR_3_PRIME|0
	2R_16217513_SNP	3R_8695552_SNP	7.15354e-15	1	FBgn0034504|CG8929|SYNONYMOUS_CODING|0	Intergenic
	2L_21244938_SNP	3L_10312051_SNP	7.17156e-15	1	FBgn0261239|Hr39|INTRON|0	FBgn0262381|mir-276b|UPSTREAM|834
	2L_7527855_SNP	3L_11649228_SNP	7.18872e-15	1	FBgn0264895|Rapgap1|INTRON|0	FBgn0052085|CG32085|INTRON|0;FBgn0262437|mir-274|UPSTREAM|790
	2R_11375308_SNP	3L_18200142_SNP	7.34789e-15	1	FBgn0034022|CG12964|SYNONYMOUS_CODING|0	Intergenic
	2R_17929909_SNP	3R_14196083_SNP	7.37466e-15	1	FBgn0005778|PpD5|SYNONYMOUS_CODING|0	FBgn0004618|gl|NON_SYNONYMOUS_CODING|0
	2L_5115803_SNP	2L_6608999_SNP	7.47313e-15	1	FBgn0261836|Msp-300|INTRON|0	Intergenic
	3R_3162452_SNP	3R_8717900_SNP	7.47815e-15	1	Intergenic	FBgn0265166|CR44235|EXON|0;FBgn0038089|d-cup|NON_SYNONYMOUS_CODING|0
	2L_9151869_SNP	3L_17768483_SNP	7.48015e-15	1	FBgn0052982|CG32982|INTRON|0	Intergenic
	2R_8695366_SNP	3L_11005159_SNP	7.49491e-15	1	FBgn0040755|CG17580|DOWNSTREAM|50	Intergenic
	3R_14030450_SNP	X_7222457_SNP	7.51265e-15	1	FBgn0028499|CG7985|INTRON|0	FBgn0029941|CG1677|INTRON|0;FBgn0029944|Dok|UTR_3_PRIME|0;FBgn0029945|CG18155|UPSTREAM|736
	2L_16575807_SNP	X_14954314_SNP	7.521e-15	1	FBgn0259735|CG42389|INTRON|0	FBgn0030600|hiw|SYNONYMOUS_CODING|0
	3L_11636921_SNP	3L_3613423_SNP	7.58789e-15	1	FBgn0036186|CG6071|SYNONYMOUS_CODING|0;FBgn0052091|CG32091|DOWNSTREAM|919	FBgn0035452|CG10359|INTRON|0
	2R_9269159_SNP	X_18455416_SNP	7.60413e-15	1	Intergenic	FBgn0000242|Bx|INTRON|0
	2L_2426692_SNP	3R_16419899_DEL	7.6254e-15	1	Intergenic	FBgn0023097|bon|INTRON|0
	2L_17673670_SNP	2L_6605771_SNP	7.62671e-15	1	FBgn0015609|CadN|INTRON|0	Intergenic
	2R_7715570_SNP	3R_11081027_SNP	7.64423e-15	1	FBgn0033654|Sobp|SYNONYMOUS_CODING|0;FBgn0033653|CG13192|DOWNSTREAM|968	FBgn0259823|CG42404|NON_SYNONYMOUS_CODING|0
	2L_6602245_SNP	X_14942469_SNP	7.70776e-15	1	Intergenic	FBgn0030600|hiw|INTRON|0;FBgn0030603|CG5541|INTRON|0
	2L_9868058_SNP	3L_19854737_SNP	7.70936e-15	1	FBgn0032151|nAcRalpha-30D|INTRON|0	FBgn0020389|Papss|DOWNSTREAM|712
	2L_10696928_SNP	2R_17929909_SNP	7.7127e-15	1	FBgn0032286|CG7300|NON_SYNONYMOUS_CODING|0;FBgn0265070|CR44181|EXON|0	FBgn0005778|PpD5|SYNONYMOUS_CODING|0
	2R_9271804_SNP	3L_7865348_SNP	7.71583e-15	1	Intergenic	FBgn0052365|CG32365|INTRON|0
	2L_3582881_SNP	3L_5906507_SNP	7.75659e-15	1	Intergenic	FBgn0035648|CG13288|INTRON|0
	2R_18021789_MNP	3L_1628864_SNP	7.77425e-15	1	Intergenic	FBgn0035245|GC|INTRON|0;FBgn0035246|CG13928|UPSTREAM|487
	2L_6602245_SNP	2R_12127377_SNP	7.87626e-15	1	Intergenic	FBgn0034098|krimp|SYNONYMOUS_CODING|0
	X_20626106_DEL	X_6323068_SNP	7.95372e-15	1	Intergenic	FBgn0259242|CG42340|INTRON|0
	3R_15063237_SNP	X_18954057_SNP	7.96285e-15	1	FBgn0038693|unc79|SYNONYMOUS_CODING|0	Intergenic
	2L_19956202_SNP	2R_3622976_SNP	8.07249e-15	1	FBgn0263873|sick|SYNONYMOUS_CODING|0	FBgn0042135|CG18812|UTR_5_PRIME|0
	2L_12553323_SNP	2R_19372944_SNP	8.07613e-15	1	Intergenic	FBgn0264339|CG43795|INTRON|0
	3L_17312822_SNP	X_14943713_SNP	8.11446e-15	1	FBgn0036706|CG6485|DOWNSTREAM|247	FBgn0030600|hiw|INTRON|0;FBgn0030603|CG5541|INTRON|0
	3L_14846259_SNP	3L_6438916_SNP	8.18487e-15	1	FBgn0036454|CG17839|INTRON|0	FBgn0261801|CG42747|INTRON|0
	2R_12940182_SNP	3L_6438916_SNP	8.20509e-15	1	FBgn0034184|CG9646|NON_SYNONYMOUS_CODING|0	FBgn0261801|CG42747|INTRON|0
	2L_6608999_SNP	3R_14030450_SNP	8.21601e-15	1	Intergenic	FBgn0028499|CG7985|INTRON|0
	2L_12552183_SNP	2R_10427315_SNP	8.26391e-15	1	Intergenic	FBgn0020245|ttv|INTRON|0
	2R_16253788_SNP	2R_17399323_SNP	8.32877e-15	1	Intergenic	FBgn0043070|MESK2|SYNONYMOUS_CODING|0
	3L_9230398_DEL	3R_5399431_SNP	8.37292e-15	1	FBgn0035970|CG4483|UPSTREAM|651	FBgn0037715|CG9399|INTRON|0;FBgn0027338|Kap-alpha3|DOWNSTREAM|775
	2L_4716139_SNP	3L_11146799_SNP	8.40987e-15	1	FBgn0085380|CG34351|INTRON|0	FBgn0052082|CG32082|INTRON|0
	3L_2785152_SNP	X_19090361_SNP	8.45196e-15	1	FBgn0035375|pgant6|NON_SYNONYMOUS_CODING|0	FBgn0030997|CG7990|UTR_3_PRIME|0;FBgn0030996|CG14194|DOWNSTREAM|291
	2L_7533737_SNP	3L_17429480_SNP	8.68424e-15	1	FBgn0264895|Rapgap1|INTRON|0	FBgn0036723|CG12229|UTR_5_PRIME|0;FBgn0052176|CG32176|INTRON|0
	2L_5676152_SNP	2L_9705164_SNP	8.69482e-15	1	Intergenic	FBgn0051710|CG31710|INTRON|0;FBgn0011207|pelo|INTRON|0
	2L_12155191_SNP	3R_27735295_DEL	8.69659e-15	1	FBgn0051760|CG31760|INTRON|0	FBgn0011224|heph|INTRON|0
	2L_16583984_SNP	2L_9868058_SNP	8.75071e-15	1	FBgn0259735|CG42389|INTRON|0	FBgn0032151|nAcRalpha-30D|INTRON|0
	3L_6438916_SNP	3R_6305864_SNP	8.80923e-15	1	FBgn0261801|CG42747|INTRON|0	Intergenic
	2L_1017788_SNP	X_3938683_SNP	8.83371e-15	1	FBgn0031294|IA-2|INTRON|0	Intergenic
	2R_18115554_SNP	3L_6438916_SNP	8.84781e-15	1	FBgn0034716|Oatp58Dc|INTRON|0	FBgn0261801|CG42747|INTRON|0
	2R_5691000_SNP	2R_9169077_SNP	8.91956e-15	1	FBgn0027589|CG1688|INTRON|0	FBgn0052843|Dh31-R1|INTRON|0
	X_15995719_SNP	X_20626106_DEL	9.04952e-15	1	FBgn0259699|CG42353|INTRON|0;FBgn0259700|CG42354|INTRON|0	Intergenic
	2L_9042027_SNP	3L_7865348_SNP	9.0827e-15	1	Intergenic	FBgn0052365|CG32365|INTRON|0
	3L_5928953_SNP	3R_12044803_SNP	9.09281e-15	1	FBgn0053993|CG33993|INTRON|0	Intergenic
	3R_5442821_SNP	3R_9596925_SNP	9.15951e-15	1	FBgn0037720|CG8312|INTRON|0	FBgn0038181|CG9297|UPSTREAM|292;FBgn0038180|Cht5|DOWNSTREAM|471
	2R_16275389_SNP	3R_12700737_DEL	9.43018e-15	1	Intergenic	FBgn0264857|iab-8|INTRON|0
	2L_7073912_SNP	3L_17768483_SNP	9.53954e-15	1	FBgn0031888|Pvf2|INTRON|0	Intergenic
	2R_19508749_SNP	3L_9999396_SNP	9.66377e-15	1	Intergenic	FBgn0040823|dpr6|INTRON|0
	2L_3692665_SNP	2R_18485867_INS	9.67903e-15	1	FBgn0031559|CG3513|DOWNSTREAM|34;FBgn0031558|CG16704|UPSTREAM|78;FBgn0051779|Acp24A4|DOWNSTREAM|519;FBgn0085369|CG34340|DOWNSTREAM|551	FBgn0034741|CG4269|UPSTREAM|992
	3L_23973040_SNP	X_3753479_SNP	9.68755e-15	1	FBgn0058470|CG40470|INTRON|0	FBgn0019661|roX1|EXON|0
	3L_16914172_SNP	3R_14030450_SNP	9.78822e-15	1	FBgn0261565|Lmpt|INTRON|0	FBgn0028499|CG7985|INTRON|0
	3R_13588521_SNP	X_14922882_SNP	9.82917e-15	1	FBgn0038542|TyrR|UPSTREAM|318	FBgn0052594|be|INTRON|0;FBgn0030600|hiw|INTRON|0
	2L_10676736_SNP	3L_6438916_SNP	9.94756e-15	1	FBgn0040496|CG17104|UPSTREAM|462	FBgn0261801|CG42747|INTRON|0
	2L_16679138_SNP	2L_4230919_SNP	1.00206e-14	1	FBgn0001185|her|UTR_3_PRIME|0;FBgn0262191|mir-2497|DOWNSTREAM|803;FBgn0261278|grp|UPSTREAM|916;FBgn0002652|squ|UPSTREAM|916	Intergenic
	2L_9863547_SNP	3L_9149723_SNP	1.02133e-14	1	FBgn0032151|nAcRalpha-30D|INTRON|0	FBgn0004244|Rdl|INTRON|0
	2R_5184571_SNP	2R_7911587_SNP	1.02267e-14	1	FBgn0028408|Drep-2|INTRON|0	FBgn0033674|CG8964|SYNONYMOUS_CODING|0
	3L_17768501_SNP	3R_14286816_SNP	1.02343e-14	1	Intergenic	FBgn0004652|fru|INTRON|0
	2R_9630282_SNP	3R_8708735_SNP	1.02357e-14	1	FBgn0000633|fas|INTRON|0	Intergenic
	2R_9740659_SNP	3R_1203331_SNP	1.02417e-14	1	FBgn0033879|CG6543|INTRON|0;FBgn0050485|CG30485|DOWNSTREAM|171	FBgn0041707|7B2|SYNONYMOUS_CODING|0;FBgn0001311|kkv|DOWNSTREAM|484
	2L_4261534_SNP	X_18183586_SNP	1.02461e-14	1	FBgn0264889|CR44080|UPSTREAM|433	Intergenic
	2L_6747442_SNP	3R_13478955_SNP	1.02495e-14	1	FBgn0031855|CG11221|INTRON|0;FBgn0265257|CG44271|UTR_3_PRIME|0	FBgn0038532|CG14322|INTRON|0
	2L_20983762_SNP	3L_9149723_SNP	1.02616e-14	1	FBgn0250867|CG42238|INTRON|0	FBgn0004244|Rdl|INTRON|0
	3L_12325844_SNP	3R_14900871_SNP	1.02947e-14	1	FBgn0052105|CG32105|INTRON|0	FBgn0004876|cdi|INTRON|0
	2L_16451422_SNP	2L_3819600_SNP	1.03394e-14	1	FBgn0020414|Idgf3|SYNONYMOUS_CODING|0;FBgn0020415|Idgf2|DOWNSTREAM|910	Intergenic
	2L_14050074_SNP	2R_16465173_SNP	1.03872e-14	1	FBgn0028875|nAcRalpha-34E|INTRON|0	FBgn0028622|qsm|INTRON|0
	2R_5184571_SNP	2R_7912544_SNP	1.04258e-14	1	FBgn0028408|Drep-2|INTRON|0	FBgn0033674|CG8964|UTR_5_PRIME|0;FBgn0259985|Mppe|DOWNSTREAM|575
	3L_13075691_SNP	3L_15604106_SNP	1.0467e-14	1	FBgn0263661|CR43652|EXON|0	FBgn0036520|CG13449|NON_SYNONYMOUS_CODING|0;FBgn0036519|CG7650|UPSTREAM|620
	2R_3229561_SNP	X_19394964_DEL	1.06166e-14	1	FBgn0033159|Dscam|INTRON|0	FBgn0031023|CG14200|INTRON|0;FBgn0027621|Pfrx|INTRON|0
	2R_9740659_SNP	X_5057740_SNP	1.06531e-14	1	FBgn0033879|CG6543|INTRON|0;FBgn0050485|CG30485|DOWNSTREAM|171	FBgn0086911|rg|INTRON|0
	2R_11486004_SNP	3R_9952521_SNP	1.06827e-14	1	Intergenic	FBgn0262955|RpII140|SYNONYMOUS_CODING|0
	3R_8483220_SNP	X_22151297_INS	1.07229e-14	1	FBgn0038072|CG6225|INTRON|0	Intergenic
	2L_13437368_SNP	3L_494789_SNP	1.09299e-14	1	FBgn0263354|CG42784|INTRON|0;FBgn0026760|Tehao|INTRON|0	FBgn0001316|klar|INTRON|0
	2L_4716139_SNP	3L_11838043_SNP	1.11064e-14	1	FBgn0085380|CG34351|INTRON|0	Intergenic
	2L_6747442_SNP	3R_14059264_SNP	1.11365e-14	1	FBgn0031855|CG11221|INTRON|0;FBgn0265257|CG44271|UTR_3_PRIME|0	Intergenic
	3R_13599818_SNP	X_14954314_SNP	1.12066e-14	1	FBgn0262562|CG43102|INTRON|0	FBgn0030600|hiw|SYNONYMOUS_CODING|0
	2L_7527855_SNP	3L_17768501_SNP	1.13541e-14	1	FBgn0264895|Rapgap1|INTRON|0	Intergenic
	2L_6602245_SNP	2R_6020698_SNP	1.13553e-14	1	Intergenic	FBgn0050011|gem|SYNONYMOUS_CODING|0
	2L_6272166_SNP	3R_10437715_SNP	1.1422e-14	1	FBgn0053531|Ddr|INTRON|0;FBgn0261699|CR42735|DOWNSTREAM|698	FBgn0038246|CG14853|INTRON|0
	2L_6263860_SNP	3L_11636921_SNP	1.14476e-14	1	FBgn0053531|Ddr|INTRON|0;FBgn0031792|CG13983|SYNONYMOUS_CODING|0	FBgn0036186|CG6071|SYNONYMOUS_CODING|0;FBgn0052091|CG32091|DOWNSTREAM|919
	2R_14232948_SNP	3R_8717900_SNP	1.18269e-14	1	FBgn0010575|sbb|INTRON|0	FBgn0265166|CR44235|EXON|0;FBgn0038089|d-cup|NON_SYNONYMOUS_CODING|0
	2L_10931901_SNP	3L_17768483_SNP	1.18683e-14	1	FBgn0261871|dpr2|INTRON|0	Intergenic
	3R_2663487_SNP	3R_9240339_SNP	1.18694e-14	1	FBgn0003339|Scr|INTRON|0	FBgn0041711|yellow-e|INTRON|0
	3R_13815746_SNP	X_14947132_SNP	1.19938e-14	1	FBgn0263995|cpo|INTRON|0	FBgn0030600|hiw|SYNONYMOUS_CODING|0
	3L_5131918_SNP	3L_6438916_SNP	1.2012e-14	1	FBgn0035590|CG10673|SYNONYMOUS_CODING|0;FBgn0035591|CG4611|DOWNSTREAM|139;FBgn0035589|CHMP2B|UPSTREAM|801	FBgn0261801|CG42747|INTRON|0
	2L_10608870_SNP	3L_17768501_SNP	1.20623e-14	1	FBgn0051721|Trim9|INTRON|0	Intergenic
	2L_21086596_SNP	3R_12379746_SNP	1.20795e-14	1	FBgn0053509|CG33509|UPSTREAM|90;FBgn0053508|ppk13|DOWNSTREAM|194	FBgn0259244|CG42342|INTRON|0
	2L_9611181_SNP	3L_6438916_SNP	1.21189e-14	1	FBgn0019809|gcm2|SYNONYMOUS_CODING|0	FBgn0261801|CG42747|INTRON|0
	2R_19517185_SNP	3L_20063496_SNP	1.21413e-14	1	Intergenic	FBgn0036934|sNPF-R|INTRON|0
	2L_19161669_SNP	3L_9149723_SNP	1.21692e-14	1	FBgn0010300|brat|INTRON|0	FBgn0004244|Rdl|INTRON|0
	2L_21295674_SNP	3L_1487828_SNP	1.21699e-14	1	FBgn0264556|Gr39a|INTRON|0;FBgn0032940|Mio|INTRON|0	FBgn0020248|stet|SYNONYMOUS_CODING|0;FBgn0263839|CR43701|UPSTREAM|911
	2L_15290345_SNP	3L_7865348_SNP	1.2171e-14	1	Intergenic	FBgn0052365|CG32365|INTRON|0
	3R_13657631_SNP	X_2453754_SNP	1.2178e-14	1	FBgn0261649|tinc|INTRON|0	FBgn0260753|Pdfr|INTRON|0
	2L_19699852_SNP	3R_20520939_DEL	1.22298e-14	1	FBgn0005590|scw|SYNONYMOUS_CODING|0;FBgn0000464|Lar|INTRON|0	FBgn0003429|slo|INTRON|0
	2L_10608870_SNP	3L_1975719_SNP	1.22642e-14	1	FBgn0051721|Trim9|INTRON|0	Intergenic
	2R_12940182_SNP	3R_13599818_SNP	1.23078e-14	1	FBgn0034184|CG9646|NON_SYNONYMOUS_CODING|0	FBgn0262562|CG43102|INTRON|0
	3R_16330990_SNP	3R_25126723_SNP	1.23177e-14	1	FBgn0038798|Or92a|SYNONYMOUS_CODING|0	Intergenic
	2L_20983762_SNP	3L_23255459_SNP	1.23254e-14	1	FBgn0250867|CG42238|INTRON|0	FBgn0037212|nAcRalpha-80B|INTRON|0
	2L_6602245_SNP	3L_12162457_SNP	1.23796e-14	1	Intergenic	FBgn0036260|Rh7|INTRON|0
	2L_7535273_SNP	2R_10541957_SNP	1.24236e-14	1	FBgn0264895|Rapgap1|INTRON|0	Intergenic
	2L_5429298_SNP	2R_17597479_SNP	1.24496e-14	1	Intergenic	FBgn0050403|CG30403|UTR_3_PRIME|0
	3L_497558_SNP	3L_8913563_SNP	1.24612e-14	1	FBgn0001316|klar|INTRON|0	FBgn0035936|Tsp66E|INTRON|0
	2L_7533737_SNP	3L_17427815_SNP	1.24697e-14	1	FBgn0264895|Rapgap1|INTRON|0	FBgn0036723|CG12229|SYNONYMOUS_CODING|0;FBgn0052176|CG32176|INTRON|0
	3L_17768483_SNP	3R_14286816_SNP	1.25295e-14	1	Intergenic	FBgn0004652|fru|INTRON|0
	3R_21033739_SNP	3R_5228235_SNP	1.25342e-14	1	FBgn0039290|CG13654|INTRON|0;FBgn0022800|Cad96Ca|INTRON|0	FBgn0037687|CG8132|UTR_3_PRIME|0;FBgn0037688|CG9356|DOWNSTREAM|51
	2L_6747442_SNP	2R_6354320_SNP	1.25374e-14	1	FBgn0031855|CG11221|INTRON|0;FBgn0265257|CG44271|UTR_3_PRIME|0	FBgn0033526|Caf1-105|SYNONYMOUS_CODING|0
	2L_21362827_SNP	3L_7865348_SNP	1.25573e-14	1	FBgn0023090|dtr|INTRON|0	FBgn0052365|CG32365|INTRON|0
	2R_14116219_SNP	3R_25930960_SNP	1.26229e-14	1	Intergenic	FBgn0015542|sima|INTRON|0
	3L_5193112_SNP	3R_14046639_SNP	1.26276e-14	1	FBgn0052423|shep|INTRON|0	FBgn0038582|CG7988|SYNONYMOUS_CODING|0;FBgn0038583|CG7183|UPSTREAM|218;FBgn0038584|mTerf5|DOWNSTREAM|605
	3L_14640058_SNP	3R_19827120_SNP	1.26613e-14	1	FBgn0041604|dlp|INTRON|0	FBgn0020647|KrT95D|INTRON|0
	2L_19161669_SNP	3R_14115064_SNP	1.28632e-14	1	FBgn0010300|brat|INTRON|0	FBgn0010877|l(3)05822|UTR_3_PRIME|0;FBgn0038598|CG7131|UPSTREAM|565
	3L_15173549_SNP	3L_693080_SNP	1.30234e-14	1	Intergenic	FBgn0035157|CG13894|DOWNSTREAM|3;FBgn0260862|Vti1|UPSTREAM|161
	3L_12342758_SNP	X_12333783_SNP	1.30271e-14	1	FBgn0036278|GRHRII|INTRON|0	FBgn0259680|Pkcdelta|INTRON|0
	3L_4278583_SNP	3L_6721477_SNP	1.30302e-14	1	FBgn0035523|CG1311|INTRON|0;FBgn0035522|CG1273|DOWNSTREAM|805	FBgn0261934|dikar|DOWNSTREAM|423
	3R_9422828_SNP	X_19646460_SNP	1.30419e-14	1	Intergenic	FBgn0031069|Pmp70|INTRON|0
	3L_1436182_SNP	3L_7865348_SNP	1.32215e-14	1	FBgn0003138|Ptp61F|INTRON|0;FBgn0043865|SA-2|NON_SYNONYMOUS_CODING|0	FBgn0052365|CG32365|INTRON|0
	2L_5447950_SNP	2R_3622976_SNP	1.32975e-14	1	Intergenic	FBgn0042135|CG18812|UTR_5_PRIME|0
	2R_11485498_SNP	3L_2962491_SNP	1.33516e-14	1	Intergenic	FBgn0035382|Or63a|INTRON|0
	3R_13588521_SNP	X_14940092_SNP	1.34287e-14	1	FBgn0038542|TyrR|UPSTREAM|318	FBgn0030600|hiw|INTRON|0;FBgn0030603|CG5541|INTRON|0
	3R_14761027_SNP	X_5057740_SNP	1.34369e-14	1	FBgn0261262|CG42613|INTRON|0	FBgn0086911|rg|INTRON|0
	2L_5429298_SNP	2R_11325100_SNP	1.35581e-14	1	Intergenic	FBgn0263980|CG43729|INTRON|0
	2L_2612989_SNP	X_14960746_SNP	1.35763e-14	1	Intergenic	FBgn0030607|dob|UPSTREAM|290;FBgn0264389|opm|UPSTREAM|327
	3L_6438916_SNP	3R_12039349_SNP	1.3617e-14	1	FBgn0261801|CG42747|INTRON|0	Intergenic
	2L_5862455_SNP	2L_9034821_SNP	1.36565e-14	1	FBgn0031745|CG8965|INTRON|0	Intergenic
	3L_1920862_SNP	3R_2894377_SNP	1.3679e-14	1	FBgn0261723|Dbx|UPSTREAM|445	FBgn0037466|CG1965|INTRON|0
	3L_18214911_SNP	3R_8582562_SNP	1.377e-14	1	Intergenic	FBgn0038084|beat-Vc|INTRON|0
	3R_2751586_SNP	X_19918830_SNP	1.38354e-14	1	FBgn0260642|Antp|INTRON|0	FBgn0053517|D2R|INTRON|0;FBgn0052826|tRNA:CR32826|UPSTREAM|302
	2L_18865460_SNP	2L_3764485_SNP	1.39014e-14	1	FBgn0003896|tup|INTRON|0	FBgn0263846|CG43707|NON_SYNONYMOUS_CODING|0
	2L_7540885_SNP	3R_8733550_SNP	1.39162e-14	1	FBgn0264895|Rapgap1|INTRON|0	Intergenic
	2L_6602245_SNP	3R_10186005_SNP	1.39877e-14	1	Intergenic	FBgn0024321|NK7.1|INTRON|0;FBgn0051320|CG31320|SYNONYMOUS_CODING|0
	2L_12604290_SNP	3L_5906507_SNP	1.4006e-14	1	FBgn0085424|nub|INTRON|0	FBgn0035648|CG13288|INTRON|0
	3R_14874807_SNP	3R_4638146_SNP	1.40287e-14	1	FBgn0004876|cdi|SYNONYMOUS_CODING|0	FBgn0037635|CG9837|INTRON|0
	3L_11838197_SNP	X_20793842_SNP	1.40689e-14	1	Intergenic	FBgn0085387|shakB|INTRON|0
	2L_10608998_SNP	2L_1184608_SNP	1.4167e-14	1	FBgn0051721|Trim9|INTRON|0	FBgn0031321|Tgt|SYNONYMOUS_CODING|0;FBgn0031320|CG5126|UPSTREAM|588
	2L_5276485_SNP	2L_9868058_SNP	1.41961e-14	1	FBgn0000228|Bsg25D|INTRON|0	FBgn0032151|nAcRalpha-30D|INTRON|0
	2L_20782058_SNP	2L_6261082_SNP	1.42552e-14	1	FBgn0000251|cad|SYNONYMOUS_CODING|0	FBgn0053531|Ddr|INTRON|0
	2L_4261534_SNP	X_2401287_SNP	1.42843e-14	1	FBgn0264889|CR44080|UPSTREAM|433	FBgn0261451|trol|INTRON|0
	2L_9868058_SNP	3L_3137671_SNP	1.43937e-14	1	FBgn0032151|nAcRalpha-30D|INTRON|0	FBgn0035400|CG11537|INTRON|0
	2L_13437368_SNP	3R_13603440_SNP	1.44225e-14	1	FBgn0263354|CG42784|INTRON|0;FBgn0026760|Tehao|INTRON|0	FBgn0262562|CG43102|INTRON|0
	2L_21093247_SNP	3L_21917446_SNP	1.44514e-14	1	FBgn0032914|CG14397|INTRON|0	FBgn0262737|mub|DOWNSTREAM|232
	2L_21084155_SNP	2R_8134108_SNP	1.44789e-14	1	FBgn0053510|CG33510|NON_SYNONYMOUS_CODING|0;FBgn0053509|CG33509|DOWNSTREAM|450	FBgn0265374|CR44315|DOWNSTREAM|92
	2L_19169078_SNP	2L_2171005_SNP	1.44794e-14	1	FBgn0010300|brat|SYNONYMOUS_CODING|0	FBgn0000097|aop|INTRON|0
	3L_3818869_SNP	3R_2588945_SNP	1.45113e-14	1	FBgn0004875|enc|UTR_5_PRIME|0;FBgn0004888|Scsalpha|DOWNSTREAM|486	FBgn0000071|Ama|INTRON|0
	2R_2435424_SNP	3R_12379746_SNP	1.45545e-14	1	FBgn0086655|jing|INTRON|0	FBgn0259244|CG42342|INTRON|0
	2L_12567698_SNP	3R_14030450_SNP	1.46777e-14	1	Intergenic	FBgn0028499|CG7985|INTRON|0
	2L_6224581_SNP	3R_20971566_SNP	1.47378e-14	1	FBgn0026755|Ugt37b1|UPSTREAM|469	Intergenic
	2L_11792739_SNP	X_16516733_INS	1.47706e-14	1	FBgn0032377|CG14937|NON_SYNONYMOUS_CODING|0;FBgn0032376|Tsp33B|UPSTREAM|374	Intergenic
	2L_6602245_SNP	X_14947132_SNP	1.48161e-14	1	Intergenic	FBgn0030600|hiw|SYNONYMOUS_CODING|0
	2L_21094619_SNP	3L_9149723_SNP	1.48165e-14	1	FBgn0032914|CG14397|SYNONYMOUS_CODING|0;FBgn0032915|CG12050|DOWNSTREAM|347	FBgn0004244|Rdl|INTRON|0
	2R_16300297_SNP	3L_497558_SNP	1.49463e-14	1	Intergenic	FBgn0001316|klar|INTRON|0
	2L_19330798_SNP	3R_12084485_SNP	1.49722e-14	1	Intergenic	FBgn0040071|tara|SYNONYMOUS_CODING|0
	2L_9868058_SNP	3L_6453197_SNP	1.50031e-14	1	FBgn0032151|nAcRalpha-30D|INTRON|0	FBgn0261801|CG42747|INTRON|0
	2L_9854093_SNP	2R_17439278_SNP	1.5062e-14	1	FBgn0032151|nAcRalpha-30D|INTRON|0	FBgn0003731|Egfr|INTRON|0
	3L_9711367_SNP	X_18954057_SNP	1.50902e-14	1	FBgn0036035|CG18178|SYNONYMOUS_CODING|0;FBgn0045823|vsg|DOWNSTREAM|551	Intergenic
	3L_494789_SNP	3L_6383872_SNP	1.51397e-14	1	FBgn0001316|klar|INTRON|0	Intergenic
	2L_9042253_SNP	3R_10634718_SNP	1.51503e-14	1	Intergenic	FBgn0264754|btsz|INTRON|0
	2L_15084658_SNP	3R_13515781_SNP	1.52133e-14	1	FBgn0028879|CG15270|INTRON|0	FBgn0261885|osa|NON_SYNONYMOUS_CODING|0
	3R_13599818_SNP	3R_9023631_SNP	1.52355e-14	1	FBgn0262562|CG43102|INTRON|0	Intergenic
	2L_13978947_SNP	3L_494789_SNP	1.52538e-14	1	FBgn0028940|Cyp28a5|SYNONYMOUS_CODING|0	FBgn0001316|klar|INTRON|0
	2L_11812546_SNP	3R_13599818_SNP	1.54025e-14	1	FBgn0032378|CycY|UTR_5_PRIME|0	FBgn0262562|CG43102|INTRON|0
	2L_4716139_SNP	2L_5115660_DEL	1.5405e-14	1	FBgn0085380|CG34351|INTRON|0	FBgn0261836|Msp-300|INTRON|0
	2L_10608998_SNP	3L_11145936_SNP	1.54404e-14	1	FBgn0051721|Trim9|INTRON|0	FBgn0052082|CG32082|INTRON|0
	2L_20974627_SNP	3R_12379746_SNP	1.54673e-14	1	FBgn0250867|CG42238|INTRON|0	FBgn0259244|CG42342|INTRON|0
	2R_12408054_SNP	X_13837461_SNP	1.55764e-14	1	FBgn0011260|Sema-2a|INTRON|0	FBgn0264981|mamo|INTRON|0
	3L_12325900_SNP	X_14947132_SNP	1.56226e-14	1	FBgn0052105|CG32105|INTRON|0	FBgn0030600|hiw|SYNONYMOUS_CODING|0
	2L_9032161_SNP	2R_13775949_SNP	1.56382e-14	1	Intergenic	FBgn0011589|elk|INTRON|0;FBgn0261362|proPO-A1|SYNONYMOUS_CODING|0
	3R_10418358_SNP	X_14186977_SNP	1.56464e-14	1	FBgn0020299|stumps|INTRON|0	FBgn0030562|CG9400|INTRON|0
	3L_17320237_SNP	3L_17768483_SNP	1.56708e-14	1	FBgn0036709|Or74a|DOWNSTREAM|596	Intergenic
	2L_3871066_SNP	3L_6438916_SNP	1.56852e-14	1	FBgn0031575|Cep97|SYNONYMOUS_CODING|0;FBgn0051957|CG31957|DOWNSTREAM|205	FBgn0261801|CG42747|INTRON|0
	2R_19017389_SNP	X_5230962_SNP	1.57429e-14	1	FBgn0034825|CG3215|INTRON|0	Intergenic
	3R_12873890_SNP	X_7611474_SNP	1.58304e-14	1	FBgn0028470|Patr-1|DOWNSTREAM|500	FBgn0029955|CG15478|INTRON|0
	3L_9149723_SNP	3R_15405217_SNP	1.5858e-14	1	FBgn0004244|Rdl|INTRON|0	FBgn0260003|Dys|INTRON|0
	2L_4636480_SNP	2L_6602245_SNP	1.59232e-14	1	Intergenic	Intergenic
	3L_17098546_SNP	3R_10014971_SNP	1.59717e-14	1	FBgn0260943|Rbp6|INTRON|0	FBgn0011582|DopR|INTRON|0
	2L_9192181_SNP	3L_5906507_SNP	1.60078e-14	1	FBgn0041092|tai|INTRON|0	FBgn0035648|CG13288|INTRON|0
	3R_14539192_SNP	3R_1978463_SNP	1.60176e-14	1	FBgn0015323|VAChT|SYNONYMOUS_CODING|0;FBgn0000303|Cha|INTRON|0	FBgn0051559|CG31559|INTRON|0
	2L_3084610_SNP	2L_5862455_SNP	1.61811e-14	1	FBgn0015600|toc|INTRON|0	FBgn0031745|CG8965|INTRON|0
	2L_9810644_SNP	3L_17429480_SNP	1.61815e-14	1	FBgn0032151|nAcRalpha-30D|INTRON|0	FBgn0036723|CG12229|UTR_5_PRIME|0;FBgn0052176|CG32176|INTRON|0
	3L_10996706_SNP	3R_8695552_SNP	1.62281e-14	1	FBgn0013469|klu|INTRON|0	Intergenic
	2L_5862455_SNP	2R_5363187_SNP	1.63066e-14	1	FBgn0031745|CG8965|INTRON|0	FBgn0259234|Camta|INTRON|0
	2R_18021789_MNP	3R_24124071_SNP	1.63132e-14	1	Intergenic	Intergenic
	2R_12064351_SNP	3R_1250460_SNP	1.63296e-14	1	FBgn0034085|Ptp52F|INTRON|0	FBgn0037326|CG14669|INTRON|0;FBgn0037325|CG12147|DOWNSTREAM|631
	2L_12339163_SNP	X_16158638_SNP	1.64004e-14	1	FBgn0051862|CG31862|SYNONYMOUS_CODING|0	FBgn0030729|CG12507|DOWNSTREAM|775
	2R_9281515_SNP	3L_6438916_SNP	1.64747e-14	1	FBgn0041579|AttC|NON_SYNONYMOUS_CODING|0;FBgn0033834|CG4744|DOWNSTREAM|605;FBgn0263774|CG43691|UPSTREAM|715	FBgn0261801|CG42747|INTRON|0
	3L_6722322_SNP	3R_10572465_SNP	1.65795e-14	1	FBgn0261934|dikar|DOWNSTREAM|940	FBgn0263929|jvl|INTRON|0;FBgn0038257|smp-30|NON_SYNONYMOUS_CODING|0
	2R_18021789_MNP	3L_9549467_SNP	1.65797e-14	1	Intergenic	FBgn0261555|CG42673|INTRON|0
	3L_756561_SNP	3R_13465333_SNP	1.6591e-14	1	Intergenic	Intergenic
	3L_16892335_SNP	3R_20520939_DEL	1.67024e-14	1	FBgn0261565|Lmpt|INTRON|0	FBgn0003429|slo|INTRON|0
	2L_5410256_SNP	3L_9399390_SNP	1.67484e-14	1	FBgn0016660|H15|INTRON|0	FBgn0035986|CG4022|UTR_3_PRIME|0;FBgn0035985|Cpr67B|DOWNSTREAM|116
	2R_18179934_SNP	2R_6189097_SNP	1.69315e-14	1	FBgn0263341|CR43422|DOWNSTREAM|34;FBgn0034717|CG5819|UPSTREAM|988	FBgn0033504|CAP|INTRON|0
	2R_15459098_SNP	X_12899388_INS	1.6963e-14	1	FBgn0003435|sm|INTRON|0	FBgn0261379|rad|INTRON|0;FBgn0030440|CG15719|UPSTREAM|477
	2L_13437368_SNP	2R_17513799_SNP	1.70426e-14	1	FBgn0263354|CG42784|INTRON|0;FBgn0026760|Tehao|INTRON|0	FBgn0034641|mahj|SYNONYMOUS_CODING|0
	3L_1920862_SNP	X_6322749_SNP	1.70533e-14	1	FBgn0261723|Dbx|UPSTREAM|445	FBgn0259242|CG42340|INTRON|0
	2R_11514116_SNP	3R_17322218_DEL	1.70655e-14	1	FBgn0260429|CG42524|INTRON|0	Intergenic
	2L_21251438_SNP	2L_9868058_SNP	1.71798e-14	1	FBgn0261239|Hr39|INTRON|0	FBgn0032151|nAcRalpha-30D|INTRON|0
	2L_5862455_SNP	2R_6143370_SNP	1.72481e-14	1	FBgn0031745|CG8965|INTRON|0	FBgn0033500|CG12913|DOWNSTREAM|370;FBgn0033501|CG12911|UPSTREAM|821
	2R_17401823_SNP	3R_19923558_SNP	1.7258e-14	1	FBgn0043070|MESK2|DOWNSTREAM|736	FBgn0053100|4EHP|INTRON|0
	2L_18441004_SNP	2L_21094619_SNP	1.73142e-14	1	Intergenic	FBgn0032914|CG14397|SYNONYMOUS_CODING|0;FBgn0032915|CG12050|DOWNSTREAM|347
	3R_10376182_SNP	3R_4797203_SNP	1.7368e-14	1	FBgn0038237|Pde6|INTRON|0	Intergenic
	2R_19193052_SNP	X_17113933_SNP	1.76045e-14	1	Intergenic	FBgn0030829|CG12998|DOWNSTREAM|406
	2L_21093247_SNP	3L_21925430_SNP	1.76077e-14	1	FBgn0032914|CG14397|INTRON|0	FBgn0262737|mub|UTR_3_PRIME|0
	2L_4591755_SNP	2R_18021789_MNP	1.76562e-14	1	FBgn0053196|dp|START_GAINED|0	Intergenic
	3L_16361100_SNP	3R_7774132_SNP	1.76573e-14	1	FBgn0036620|CG4842|UPSTREAM|389;FBgn0036619|Cpr72Ec|UPSTREAM|660	FBgn0037963|Cad87A|INTRON|0
	2L_6609002_SNP	3L_12325844_SNP	1.76619e-14	1	Intergenic	FBgn0052105|CG32105|INTRON|0
	2L_19169078_SNP	3R_14374356_SNP	1.77524e-14	1	FBgn0010300|brat|SYNONYMOUS_CODING|0	Intergenic
	2L_5151996_SNP	3L_7611922_SNP	1.77758e-14	1	FBgn0261836|Msp-300|INTRON|0	FBgn0035802|CG33275|INTRON|0
	3R_13967274_SNP	X_4553200_SNP	1.78149e-14	1	Intergenic	FBgn0029720|CG3009|INTRON|0;FBgn0022942|Cbp80|DOWNSTREAM|908
	2L_13706454_SNP	3R_14374356_SNP	1.7906e-14	1	FBgn0051814|CG31814|INTRON|0	Intergenic
	2L_13678746_SNP	3R_12416984_SNP	1.79221e-14	1	FBgn0051814|CG31814|NON_SYNONYMOUS_CODING|0	Intergenic
	2L_10937430_SNP	2R_5541613_SNP	1.8003e-14	1	FBgn0032318|CG14072|NON_SYNONYMOUS_CODING|0;FBgn0261871|dpr2|INTRON|0	FBgn0033438|Mmp2|INTRON|0
	2L_21269399_SNP	3R_12379746_SNP	1.81527e-14	1	FBgn0032938|CG8671|INTRON|0	FBgn0259244|CG42342|INTRON|0
	2R_3229179_SNP	X_14949063_SNP	1.81839e-14	1	FBgn0033159|Dscam|INTRON|0	FBgn0030600|hiw|INTRON|0
	2L_6602245_SNP	3R_9633362_SNP	1.82211e-14	1	Intergenic	Intergenic
	2L_6272166_SNP	3R_10437640_SNP	1.82996e-14	1	FBgn0053531|Ddr|INTRON|0;FBgn0261699|CR42735|DOWNSTREAM|698	FBgn0038246|CG14853|INTRON|0
	2R_5106671_SNP	3L_9149723_SNP	1.85393e-14	1	Intergenic	FBgn0004244|Rdl|INTRON|0
	3L_15173504_SNP	3R_13588521_SNP	1.87149e-14	1	Intergenic	FBgn0038542|TyrR|UPSTREAM|318
	3L_1011177_SNP	3L_15173504_SNP	1.87197e-14	1	FBgn0024277|trio|INTRON|0	Intergenic
	2L_7625801_SNP	2R_16074809_SNP	1.87587e-14	1	Intergenic	Intergenic
	2R_5646329_SNP	3L_6725521_SNP	1.87617e-14	1	FBgn0005614|trpl|INTRON|0;FBgn0033442|CG1690|UPSTREAM|756	FBgn0261934|dikar|SYNONYMOUS_CODING|0
	2L_18072308_SNP	3R_12379746_SNP	1.88115e-14	1	Intergenic	FBgn0259244|CG42342|INTRON|0
	2L_11065213_SNP	3R_13915413_SNP	1.88312e-14	1	FBgn0032330|Samuel|INTRON|0	Intergenic
	X_14947132_SNP	X_16223527_DEL	1.89191e-14	1	FBgn0030600|hiw|SYNONYMOUS_CODING|0	FBgn0030742|CG9919|INTRON|0;FBgn0260450|CalpC|DOWNSTREAM|972
	3R_2751586_SNP	3R_8798920_SNP	1.89851e-14	1	FBgn0260642|Antp|INTRON|0	FBgn0038098|CG7381|INTRON|0
	2R_18097640_SNP	3R_25397032_SNP	1.90729e-14	1	FBgn0034712|CG3264|NON_SYNONYMOUS_CODING|0	Intergenic
	3L_18200142_SNP	3R_10039290_SNP	1.91354e-14	1	Intergenic	FBgn0011582|DopR|INTRON|0
	2L_19915451_SNP	2L_6747442_SNP	1.91908e-14	1	FBgn0263873|sick|INTRON|0	FBgn0031855|CG11221|INTRON|0;FBgn0265257|CG44271|UTR_3_PRIME|0
	2L_10937430_SNP	X_14341074_SNP	1.92296e-14	1	FBgn0032318|CG14072|NON_SYNONYMOUS_CODING|0;FBgn0261871|dpr2|INTRON|0	FBgn0052600|dpr8|INTRON|0
	2L_10608870_SNP	3L_23773914_SNP	1.9323e-14	1	FBgn0051721|Trim9|INTRON|0	Intergenic
	2L_20968464_SNP	3R_12379746_SNP	1.96442e-14	1	FBgn0250867|CG42238|INTRON|0	FBgn0259244|CG42342|INTRON|0
	3L_16892335_SNP	3R_15427724_SNP	1.96917e-14	1	FBgn0261565|Lmpt|INTRON|0	FBgn0038715|CG7333|SYNONYMOUS_CODING|0
	3L_1721262_SNP	3L_6438916_SNP	1.9747e-14	1	FBgn0027594|drpr|INTRON|0;FBgn0035262|CG18171|SYNONYMOUS_CODING|0	FBgn0261801|CG42747|INTRON|0
	2R_6952319_SNP	3R_14900871_SNP	1.97738e-14	1	FBgn0040765|luna|INTRON|0	FBgn0004876|cdi|INTRON|0
	2R_11514697_SNP	3R_17322218_DEL	1.97829e-14	1	FBgn0260429|CG42524|INTRON|0	Intergenic
	2L_19112755_SNP	3R_12379746_SNP	1.99556e-14	1	FBgn0000075|amd|INTRON|0	FBgn0259244|CG42342|INTRON|0
	2R_13766844_SNP	3L_10996706_SNP	2.00459e-14	1	FBgn0011589|elk|INTRON|0;FBgn0050325|CG30325|SYNONYMOUS_CODING|0;FBgn0050110|CG30110|DOWNSTREAM|968	FBgn0013469|klu|INTRON|0
	3L_22474275_SNP	3L_7865348_SNP	2.0168e-14	1	Intergenic	FBgn0052365|CG32365|INTRON|0
	2L_17545112_SNP	X_15762607_SNP	2.03308e-14	1	Intergenic	FBgn0001092|Gapdh2|NON_SYNONYMOUS_CODING|0
	3L_7501727_SNP	X_2401287_SNP	2.03644e-14	1	Intergenic	FBgn0261451|trol|INTRON|0
	2L_3292446_SNP	X_15057195_SNP	2.05231e-14	1	FBgn0031515|CG9664|INTRON|0	FBgn0030617|CG9095|UTR_5_PRIME|0
	2R_5695915_SNP	3L_919222_SNP	2.05451e-14	1	Intergenic	FBgn0264574|Glut1|INTRON|0
	2L_16793457_SNP	3L_11472317_SNP	2.06002e-14	1	FBgn0032603|CG17928|DOWNSTREAM|13;FBgn0040262|Ugt36Ba|UPSTREAM|754	Intergenic
	3L_5991644_SNP	3R_11206430_SNP	2.06369e-14	1	FBgn0052406|CG32406|INTRON|0	FBgn0262483|Rbp|INTRON|0;FBgn0038334|h-cup|DOWNSTREAM|699
	3L_11103739_SNP	3R_1977898_SNP	2.07948e-14	1	FBgn0036133|CG7638|SYNONYMOUS_CODING|0	FBgn0051559|CG31559|INTRON|0
	2L_6600217_SNP	2R_2053753_SNP	2.12247e-14	1	FBgn0031835|CG11319|INTRON|0	FBgn0000546|EcR|INTRON|0;FBgn0011880|tRNA:I:42A|DOWNSTREAM|24;FBgn0011887|tRNA:K2:42Aa|DOWNSTREAM|192
	2L_4095396_SNP	X_11297408_SNP	2.12737e-14	1	FBgn0000547|ed|INTRON|0	FBgn0001624|dlg1|DOWNSTREAM|514
	2L_4716422_SNP	X_8290845_SNP	2.12954e-14	1	FBgn0085380|CG34351|INTRON|0	FBgn0040928|CG15345|DOWNSTREAM|344
	2L_4191458_SNP	3R_2772114_SNP	2.134e-14	1	FBgn0031589|CG3714|INTRON|0	FBgn0260642|Antp|INTRON|0
	2L_4588764_SNP	X_9308705_SNP	2.14801e-14	1	FBgn0053196|dp|INTRON|0	FBgn0261260|mgl|INTRON|0
	3L_12155785_SNP	3R_15168032_SNP	2.17198e-14	1	FBgn0036259|CG9760|INTRON|0	Intergenic
	2L_12604290_SNP	3L_7501727_SNP	2.17334e-14	1	FBgn0085424|nub|INTRON|0	Intergenic
	2L_19621747_SNP	3L_17768483_SNP	2.19583e-14	1	FBgn0000464|Lar|INTRON|0	Intergenic
	2L_6747442_SNP	3R_8731799_DEL	2.20482e-14	1	FBgn0031855|CG11221|INTRON|0;FBgn0265257|CG44271|UTR_3_PRIME|0	Intergenic
	2L_5862455_SNP	2R_9270505_SNP	2.21167e-14	1	FBgn0031745|CG8965|INTRON|0	Intergenic
	2L_12126489_SNP	3R_14030450_SNP	2.23698e-14	1	FBgn0032414|CG17211|SYNONYMOUS_CODING|0	FBgn0028499|CG7985|INTRON|0
	2L_12604290_SNP	2L_9460282_SNP	2.24008e-14	1	FBgn0085424|nub|INTRON|0	FBgn0002973|numb|INTRON|0
	2R_13131187_DEL	3R_19855267_SNP	2.24197e-14	1	FBgn0261642|mbl|INTRON|0	FBgn0020647|KrT95D|INTRON|0
	2L_6601028_SNP	3R_7121924_SNP	2.25776e-14	1	FBgn0031835|CG11319|UTR_5_PRIME|0	FBgn0051386|CR31386|INTRON|0
	2L_7392440_SNP	X_12899388_INS	2.26173e-14	1	FBgn0031906|CG5160|INTRON|0	FBgn0261379|rad|INTRON|0;FBgn0030440|CG15719|UPSTREAM|477
	2L_6602245_SNP	2R_9804729_SNP	2.2618e-14	1	Intergenic	FBgn0013733|shot|INTRON|0
	3L_10675845_SNP	3R_13178515_SNP	2.27763e-14	1	FBgn0010762|simj|INTRON|0	FBgn0038498|beat-IIa|INTRON|0
	2R_10486343_SNP	2R_17451057_SNP	2.27945e-14	1	FBgn0019938|RpI1|SYNONYMOUS_CODING|0	FBgn0034636|CG10440|INTRON|0
	2L_7111536_SNP	2R_9586744_SNP	2.28307e-14	1	FBgn0085407|Pvf3|INTRON|0	FBgn0000633|fas|INTRON|0
	2L_5862337_SNP	3L_6438916_SNP	2.30282e-14	1	FBgn0031745|CG8965|INTRON|0	FBgn0261801|CG42747|INTRON|0
	3L_10996706_SNP	3L_16291092_SNP	2.30572e-14	1	FBgn0013469|klu|INTRON|0	Intergenic
	2R_14438269_MNP	2R_19628394_SNP	2.31151e-14	1	Intergenic	FBgn0000562|egl|INTRON|0
	2R_10493149_SNP	X_14947132_SNP	2.31192e-14	1	FBgn0053469|CG33469|DOWNSTREAM|8;FBgn0033945|CG12868|UPSTREAM|309;FBgn0053468|CG33468|DOWNSTREAM|663	FBgn0030600|hiw|SYNONYMOUS_CODING|0
	2L_2797193_SNP	2L_6261082_SNP	2.3146e-14	1	FBgn0004242|Syt1|INTRON|0;FBgn0264369|CR43821|UPSTREAM|639	FBgn0053531|Ddr|INTRON|0
	2R_15963733_SNP	3R_1978463_SNP	2.31622e-14	1	Intergenic	FBgn0051559|CG31559|INTRON|0
	2L_22026060_SNP	3R_14309704_SNP	2.3293e-14	1	FBgn0028979|tio|DOWNSTREAM|326	FBgn0004652|fru|INTRON|0
	3L_2785152_SNP	3R_27072182_SNP	2.33978e-14	1	FBgn0035375|pgant6|NON_SYNONYMOUS_CODING|0	FBgn0051005|qless|INTRON|0
	2R_3040096_SNP	3L_17175284_SNP	2.34034e-14	1	FBgn0003090|pk|INTRON|0;FBgn0024293|Spn43Ab|NON_SYNONYMOUS_CODING|0	FBgn0260943|Rbp6|INTRON|0
	2L_12957349_SNP	3L_5906507_SNP	2.34131e-14	1	Intergenic	FBgn0035648|CG13288|INTRON|0
	2R_15963733_SNP	3R_2013104_SNP	2.34824e-14	1	Intergenic	FBgn0037408|NPFR1|UTR_5_PRIME|0
	3R_13588886_SNP	X_14938382_SNP	2.40337e-14	1	FBgn0038542|TyrR|UPSTREAM|683	FBgn0030600|hiw|INTRON|0;FBgn0030603|CG5541|INTRON|0
	3R_10015319_SNP	X_19918830_SNP	2.42812e-14	1	FBgn0011582|DopR|INTRON|0	FBgn0053517|D2R|INTRON|0;FBgn0052826|tRNA:CR32826|UPSTREAM|302
	3L_1920862_SNP	3R_23434710_SNP	2.44159e-14	1	FBgn0261723|Dbx|UPSTREAM|445	FBgn0039530|Tusp|INTRON|0
	2L_9068678_SNP	2R_9590583_SNP	2.45239e-14	1	FBgn0051708|CG31708|INTRON|0	FBgn0000633|fas|INTRON|0
	2R_18021786_SNP	3L_7865348_SNP	2.50658e-14	1	Intergenic	FBgn0052365|CG32365|INTRON|0
	2L_1090391_SNP	3R_18077721_SNP	2.51577e-14	1	FBgn0031299|CG4629|INTRON|0	FBgn0051163|SKIP|INTRON|0
	2L_17658389_SNP	3L_494789_SNP	2.51608e-14	1	FBgn0015609|CadN|SYNONYMOUS_CODING|0	FBgn0001316|klar|INTRON|0
	3L_5658856_SNP	3L_7009981_SNP	2.52074e-14	1	FBgn0085447|sif|INTRON|0	FBgn0260660|mp|INTRON|0
	3L_20054270_SNP	3R_12084836_SNP	2.5271e-14	1	FBgn0036934|sNPF-R|INTRON|0	FBgn0040071|tara|SYNONYMOUS_CODING|0
	2R_9232662_SNP	3L_14090224_SNP	2.53418e-14	1	FBgn0265104|CG44206|INTRON|0	FBgn0000639|Fbp1|NON_SYNONYMOUS_CODING|0
	2L_10645984_SNP	3L_18376387_SNP	2.53532e-14	1	FBgn0043825|CG18284|DOWNSTREAM|159;FBgn0265264|CG17097|UPSTREAM|431	Intergenic
	2L_6602245_SNP	2R_16681545_DEL	2.54066e-14	1	Intergenic	FBgn0034551|CG15225|DOWNSTREAM|355
	2L_10931901_SNP	2L_7581101_SNP	2.57299e-14	1	FBgn0261871|dpr2|INTRON|0	FBgn0083141|Spn28B|UPSTREAM|823
	2L_6747442_SNP	3R_8732301_SNP	2.57542e-14	1	FBgn0031855|CG11221|INTRON|0;FBgn0265257|CG44271|UTR_3_PRIME|0	Intergenic
	2R_14438269_MNP	2R_8382769_SNP	2.57768e-14	1	Intergenic	FBgn0045063|fdl|INTRON|0;FBgn0050044|s-cup|UPSTREAM|408
	3L_469073_SNP	3R_5212272_SNP	2.58739e-14	1	FBgn0001316|klar|INTRON|0	FBgn0000723|Fps85D|INTRON|0
	2R_3530559_SNP	X_14708414_SNP	2.60124e-14	1	FBgn0263077|CG43340|INTRON|0	FBgn0003301|rut|INTRON|0
	2L_15307592_SNP	3R_14900871_SNP	2.60194e-14	1	Intergenic	FBgn0004876|cdi|INTRON|0
	3L_15173504_SNP	3R_9329406_SNP	2.60827e-14	1	Intergenic	Intergenic
	3L_18326766_SNP	X_15790459_SNP	2.61856e-14	1	Intergenic	FBgn0003392|shi|SYNONYMOUS_CODING|0
	2R_10570046_SNP	X_5230116_SNP	2.63423e-14	1	FBgn0020269|mspo|INTRON|0	Intergenic
	2L_4716139_SNP	3L_21778059_SNP	2.64391e-14	1	FBgn0085380|CG34351|INTRON|0	Intergenic
	3R_14030450_SNP	3R_20402880_SNP	2.64613e-14	1	FBgn0028499|CG7985|INTRON|0	FBgn0039209|CG13624|INTRON|0
	2L_17673670_SNP	2L_9611181_SNP	2.64672e-14	1	FBgn0015609|CadN|INTRON|0	FBgn0019809|gcm2|SYNONYMOUS_CODING|0
	2L_6405045_SNP	X_12601463_DEL	2.66017e-14	1	FBgn0259714|CG42368|INTRON|0	FBgn0030417|CG15725|CODON_DELETION|0;FBgn0263865|Smr|INTRON|0
	2L_11985228_SNP	2R_18901830_SNP	2.66269e-14	1	FBgn0032388|CG6686|SYNONYMOUS_CODING|0;FBgn0032387|CG16965|DOWNSTREAM|848	FBgn0261705|CG42741|INTRON|0
	X_3924214_SNP	X_4407526_SNP	2.67113e-14	1	Intergenic	FBgn0052773|CG32773|INTRON|0
	2L_17545112_SNP	3L_12452281_SNP	2.67446e-14	1	Intergenic	Intergenic
	2L_19112755_SNP	X_12899388_INS	2.67508e-14	1	FBgn0000075|amd|INTRON|0	FBgn0261379|rad|INTRON|0;FBgn0030440|CG15719|UPSTREAM|477
	2L_18419827_SNP	3R_9425631_SNP	2.67896e-14	1	Intergenic	Intergenic
	3L_17564243_SNP	3R_24716099_SNP	2.68521e-14	1	FBgn0000567|Eip74EF|INTRON|0	FBgn0259220|Doa|INTRON|0
	3L_17175284_SNP	3L_4240332_SNP	2.69661e-14	1	FBgn0260943|Rbp6|INTRON|0	FBgn0035515|CG14997|INTRON|0
	2L_13437368_SNP	3R_11125751_SNP	2.70168e-14	1	FBgn0263354|CG42784|INTRON|0;FBgn0026760|Tehao|INTRON|0	FBgn0003721|Tm1|INTRON|0
	3L_19417386_SNP	3R_15373262_SNP	2.70398e-14	1	FBgn0052205|CR32205|UPSTREAM|103;FBgn0053255|CG33255|DOWNSTREAM|140;FBgn0262027|CR42838|UPSTREAM|416	FBgn0260003|Dys|INTRON|0
	3R_12039349_SNP	X_8695678_SNP	2.70419e-14	1	Intergenic	FBgn0026411|Lim1|INTRON|0
	2R_19508749_SNP	3L_2399288_SNP	2.70964e-14	1	Intergenic	FBgn0035338|CG13800|INTRON|0;FBgn0261551|CG42669|INTRON|0
	2L_9673538_INS	X_14960746_SNP	2.72332e-14	1	Intergenic	FBgn0030607|dob|UPSTREAM|290;FBgn0264389|opm|UPSTREAM|327
	2L_10912052_SNP	3L_4589328_SNP	2.72537e-14	1	Intergenic	FBgn0260657|CG42540|INTRON|0
	2R_9380341_SNP	3R_8987480_SNP	2.72861e-14	1	FBgn0033844|bbc|INTRON|0	FBgn0038118|timeout|INTRON|0
	2L_17493885_SNP	X_2693267_SNP	2.73077e-14	1	FBgn0003187|qua|INTRON|0	FBgn0028369|kirre|INTRON|0
	2L_6602245_SNP	3L_6438916_SNP	2.73101e-14	1	Intergenic	FBgn0261801|CG42747|INTRON|0
	2R_19492212_SNP	3L_11636921_SNP	2.75109e-14	1	FBgn0034883|CG17664|SYNONYMOUS_CODING|0;FBgn0034884|CG17662|DOWNSTREAM|1000	FBgn0036186|CG6071|SYNONYMOUS_CODING|0;FBgn0052091|CG32091|DOWNSTREAM|919
	2L_6602245_SNP	3L_16535183_SNP	2.75951e-14	1	Intergenic	FBgn0263131|CG43373|INTRON|0
	2R_19593590_SNP	3L_20528922_SNP	2.77055e-14	1	FBgn0011297|l(2)not|NON_SYNONYMOUS_CODING|0;FBgn0013548|l(2)dtl|DOWNSTREAM|664;FBgn0002174|l(2)tid|UPSTREAM|795	FBgn0037012|Rcd2|INTRON|0;FBgn0037013|CG13250|DOWNSTREAM|487
	3L_5865477_SNP	3R_14195559_SNP	2.7828e-14	1	FBgn0035641|CG5568|INTRON|0;FBgn0035642|CG18586|UPSTREAM|934	FBgn0004618|gl|SYNONYMOUS_CODING|0
	3L_19049809_SNP	3R_21330641_DEL	2.78555e-14	1	Intergenic	FBgn0039342|CG5107|UPSTREAM|293
	2L_8664466_SNP	3L_18733263_SNP	2.80884e-14	1	FBgn0011259|Sema-1a|INTRON|0	Intergenic
	2L_11792739_SNP	3R_15306314_SNP	2.82025e-14	1	FBgn0032377|CG14937|NON_SYNONYMOUS_CODING|0;FBgn0032376|Tsp33B|UPSTREAM|374	FBgn0260003|Dys|SYNONYMOUS_CODING|0
	2R_9380341_SNP	3R_9722476_SNP	2.82075e-14	1	FBgn0033844|bbc|INTRON|0	Intergenic
	2R_7201773_SNP	3R_4934515_INS	2.82396e-14	1	FBgn0016047|nompA|INTRON|0	FBgn0003165|pum|INTRON|0
	3R_13974146_SNP	3R_5246962_SNP	2.82568e-14	1	Intergenic	FBgn0261552|ps|INTRON|0
	2R_9488882_SNP	3R_9326641_SNP	2.82779e-14	1	FBgn0262360|CG43058|UPSTREAM|365	Intergenic
	2R_14060680_SNP	3L_17175284_SNP	2.84252e-14	1	FBgn0034312|CG10916|UPSTREAM|494;FBgn0027836|Dgp-1|UPSTREAM|568	FBgn0260943|Rbp6|INTRON|0
	2L_10608870_SNP	X_16516314_SNP	2.84738e-14	1	FBgn0051721|Trim9|INTRON|0	FBgn0030763|CG9782|UPSTREAM|695
	2R_16796819_SNP	3L_7865348_SNP	2.85311e-14	1	FBgn0034560|CG9235|UPSTREAM|390	FBgn0052365|CG32365|INTRON|0
	2L_3084610_SNP	2R_19510212_SNP	2.86722e-14	1	FBgn0015600|toc|INTRON|0	Intergenic
	2L_17507159_SNP	3R_1226048_SNP	2.86853e-14	1	FBgn0013810|Dhc36C|NON_SYNONYMOUS_CODING|0	FBgn0037323|CG2663|DOWNSTREAM|268;FBgn0264712|CG1172|DOWNSTREAM|813
	2L_6602245_SNP	3R_12791254_SNP	2.87509e-14	1	Intergenic	FBgn0000015|Abd-B|INTRON|0
	2R_18247661_SNP	2R_8550492_SNP	2.87756e-14	1	FBgn0034720|Liprin-gamma|INTRON|0	FBgn0261673|nemy|INTRON|0
	2L_13910977_SNP	2L_21120683_SNP	2.89466e-14	1	FBgn0032535|Ance-2|SYNONYMOUS_CODING|0	FBgn0040297|Nhe2|SYNONYMOUS_CODING|0
	2R_17939122_SNP	3L_4972263_SNP	2.92687e-14	1	Intergenic	FBgn0005775|Con|INTRON|0
	3L_14083650_SNP	3R_23980416_SNP	2.96094e-14	1	Intergenic	FBgn0085383|CG34354|INTRON|0
	3R_17740143_SNP	3R_22778366_SNP	2.9656e-14	1	FBgn0038919|CG17843|SYNONYMOUS_CODING|0;FBgn0038918|CG6690|DOWNSTREAM|830	FBgn0039464|CG6330|INTRON|0
	3L_1920862_SNP	3R_26844681_SNP	2.97819e-14	1	FBgn0261723|Dbx|UPSTREAM|445	Intergenic
	2L_3819440_SNP	3R_9619805_SNP	2.98292e-14	1	FBgn0264886|CR44077|DOWNSTREAM|906	Intergenic
	2L_20763348_SNP	3L_18703762_SNP	2.98389e-14	1	FBgn0011202|dia|INTRON|0	Intergenic
	2R_15963733_SNP	X_1627730_SNP	3.00613e-14	1	Intergenic	Intergenic
	2L_6602245_SNP	X_14950639_SNP	3.01368e-14	1	Intergenic	FBgn0030600|hiw|SYNONYMOUS_CODING|0
	3R_12700737_DEL	X_8879380_SNP	3.0173e-14	1	FBgn0264857|iab-8|INTRON|0	FBgn0264384|CR43836|INTRON|0;FBgn0261549|rdgA|INTRON|0
	2R_14110829_SNP	3L_1920862_SNP	3.01737e-14	1	Intergenic	FBgn0261723|Dbx|UPSTREAM|445
	2L_3819383_SNP	3L_6438916_SNP	3.02274e-14	1	FBgn0264886|CR44077|DOWNSTREAM|849	FBgn0261801|CG42747|INTRON|0
	2L_16451422_SNP	3L_11234648_SNP	3.02727e-14	1	FBgn0020414|Idgf3|SYNONYMOUS_CODING|0;FBgn0020415|Idgf2|DOWNSTREAM|910	Intergenic
	3L_9246653_SNP	3R_9180137_SNP	3.03285e-14	1	FBgn0264000|GluRIB|INTRON|0	FBgn0045442|mthl12|INTRON|0
	3L_15460383_SNP	X_5032084_SNP	3.04425e-14	1	Intergenic	FBgn0086911|rg|INTRON|0
	3L_497558_SNP	3L_7865348_SNP	3.04962e-14	1	FBgn0001316|klar|INTRON|0	FBgn0052365|CG32365|INTRON|0
	2L_10608870_SNP	2L_20780131_SNP	3.06098e-14	1	FBgn0051721|Trim9|INTRON|0	FBgn0000251|cad|INTRON|0
	2R_9884250_SNP	3R_6293600_SNP	3.07332e-14	1	FBgn0002643|mam|INTRON|0	Intergenic
	2R_19501483_SNP	2R_6728792_SNP	3.07871e-14	1	FBgn0034885|CG4019|INTRON|0;FBgn0034883|CG17664|INTRON|0	FBgn0050015|CG30015|NON_SYNONYMOUS_CODING|0
	2L_13437368_SNP	2R_19593590_SNP	3.08713e-14	1	FBgn0263354|CG42784|INTRON|0;FBgn0026760|Tehao|INTRON|0	FBgn0011297|l(2)not|NON_SYNONYMOUS_CODING|0;FBgn0013548|l(2)dtl|DOWNSTREAM|664;FBgn0002174|l(2)tid|UPSTREAM|795
	2L_5430289_SNP	3L_3303522_SNP	3.0918e-14	1	Intergenic	FBgn0035432|ZnT63C|UPSTREAM|186;FBgn0035431|CG14968|UPSTREAM|410
	2R_18355870_SNP	X_10450275_SNP	3.11549e-14	1	FBgn0034731|CG10384|INTRON|0	FBgn0085443|spri|INTRON|0
	2L_5429298_SNP	3L_902202_SNP	3.1197e-14	1	Intergenic	FBgn0035176|CG13905|UPSTREAM|696
	2L_6602245_SNP	X_7917014_SNP	3.1241e-14	1	Intergenic	FBgn0010329|Tbh|INTRON|0
	3L_17424647_SNP	3L_7963930_SNP	3.13123e-14	1	FBgn0052174|CG32174|INTRON|0;FBgn0042641|frc|DOWNSTREAM|34	FBgn0010406|RNaseX25|INTRON|0
	2R_20776173_SNP	3R_12906688_SNP	3.14168e-14	1	FBgn0035076|Ance-5|UTR_3_PRIME|0;FBgn0085442|NKAIN|DOWNSTREAM|35	FBgn0038476|kuk|INTRON|0
	X_16133417_SNP	X_4553200_SNP	3.14734e-14	1	Intergenic	FBgn0029720|CG3009|INTRON|0;FBgn0022942|Cbp80|DOWNSTREAM|908
	2R_5695915_SNP	X_6905837_DEL	3.14909e-14	1	Intergenic	FBgn0052736|CG32736|INTRON|0;FBgn0259204|CG42308|INTRON|0;FBgn0029928|CG3032|DOWNSTREAM|434;FBgn0000330|cm|UPSTREAM|660
	3R_3393707_SNP	3R_9272104_SNP	3.1525e-14	1	Intergenic	Intergenic
	2L_17883468_SNP	2R_6600113_SNP	3.16108e-14	1	Intergenic	FBgn0024836|stan|SYNONYMOUS_CODING|0
	2R_8967553_SNP	3R_1978463_SNP	3.16678e-14	1	FBgn0033791|Drl-2|UPSTREAM|509	FBgn0051559|CG31559|INTRON|0
	3L_11636921_SNP	3L_783834_SNP	3.16943e-14	1	FBgn0036186|CG6071|SYNONYMOUS_CODING|0;FBgn0052091|CG32091|DOWNSTREAM|919	Intergenic
	2L_7798904_SNP	3L_11636921_SNP	3.17195e-14	1	FBgn0031950|Herp|INTRON|0	FBgn0036186|CG6071|SYNONYMOUS_CODING|0;FBgn0052091|CG32091|DOWNSTREAM|919
	2R_19456241_SNP	3L_5589234_SNP	3.18077e-14	1	FBgn0015903|apt|INTRON|0	FBgn0035620|CG5150|SYNONYMOUS_CODING|0;FBgn0035619|CG10592|UPSTREAM|862
	3L_6439330_SNP	3R_10606683_SNP	3.18654e-14	1	FBgn0261801|CG42747|INTRON|0	FBgn0263929|jvl|INTRON|0
	3L_499769_SNP	X_12956973_SNP	3.1987e-14	1	FBgn0001316|klar|INTRON|0;FBgn0085296|CG34267|DOWNSTREAM|245	FBgn0261388|CG42629|INTRON|0;FBgn0262222|mir-971|DOWNSTREAM|773
	2L_9868058_SNP	3R_6438133_SNP	3.22533e-14	1	FBgn0032151|nAcRalpha-30D|INTRON|0	FBgn0001235|hth|INTRON|0
	2L_12961089_SNP	2R_10674313_SNP	3.23795e-14	1	Intergenic	FBgn0001319|kn|INTRON|0
	3L_18917508_SNP	3R_10186488_SNP	3.25014e-14	1	FBgn0052204|CG32204|INTRON|0;FBgn0262351|CG43049|UPSTREAM|682	FBgn0024321|NK7.1|INTRON|0;FBgn0051320|CG31320|SYNONYMOUS_CODING|0
	2L_18595224_SNP	3R_25930960_SNP	3.25077e-14	1	FBgn0032688|CG15160|UTR_3_PRIME|0;FBgn0003270|amos|DOWNSTREAM|823	FBgn0015542|sima|INTRON|0
	2L_6846858_SNP	3R_12379746_SNP	3.27507e-14	1	Intergenic	FBgn0259244|CG42342|INTRON|0
	2L_10931901_SNP	3R_14103967_SNP	3.29156e-14	1	FBgn0261871|dpr2|INTRON|0	FBgn0026250|eIF-1A|INTRON|0;FBgn0038595|CG7142|UTR_3_PRIME|0
	2R_9735020_SNP	3L_9149723_SNP	3.29495e-14	1	FBgn0050484|CG30484|SYNONYMOUS_CODING|0	FBgn0004244|Rdl|INTRON|0
	2L_13437368_SNP	3R_10994335_SNP	3.33163e-14	1	FBgn0263354|CG42784|INTRON|0;FBgn0026760|Tehao|INTRON|0	FBgn0038295|Gyc88E|INTRON|0
	2L_6747442_SNP	2R_20397618_SNP	3.33389e-14	1	FBgn0031855|CG11221|INTRON|0;FBgn0265257|CG44271|UTR_3_PRIME|0	FBgn0019886|Letm1|SYNONYMOUS_CODING|0
	2R_20350331_SNP	3L_2729343_SNP	3.33629e-14	1	FBgn0035010|CG13579|INTRON|0	FBgn0052296|Mrtf|NON_SYNONYMOUS_CODING|0
	2R_10746885_SNP	X_4292249_SNP	3.34446e-14	1	FBgn0053505|U3-55K|SYNONYMOUS_CODING|0;FBgn0053506|CG33506|UPSTREAM|747	FBgn0052773|CG32773|INTRON|0
	X_5743516_SNP	X_6508401_SNP	3.34681e-14	1	Intergenic	FBgn0029881|pigs|INTRON|0
	2L_19169078_SNP	2R_17760164_SNP	3.34747e-14	1	FBgn0010300|brat|SYNONYMOUS_CODING|0	FBgn0085397|Fili|UTR_5_PRIME|0
	2L_7633859_SNP	3R_13316182_SNP	3.37128e-14	1	Intergenic	FBgn0261046|Dscam3|INTRON|0
	3L_12227999_SNP	3R_14647030_SNP	3.38688e-14	1	FBgn0260941|app|INTRON|0	FBgn0038653|CG18208|INTRON|0
	3L_4872440_SNP	X_4730149_SNP	3.40557e-14	1	FBgn0035581|CG17150|SYNONYMOUS_CODING|0	Intergenic
	2L_6602245_SNP	2R_14459734_SNP	3.40574e-14	1	Intergenic	FBgn0050115|GEFmeso|INTRON|0
	2L_7391174_SNP	X_3199312_SNP	3.41469e-14	1	FBgn0031906|CG5160|SYNONYMOUS_CODING|0;FBgn0031905|CG5155|DOWNSTREAM|272	FBgn0000479|dnc|INTRON|0
	3L_1920862_SNP	X_18954057_SNP	3.43925e-14	1	FBgn0261723|Dbx|UPSTREAM|445	Intergenic
	3L_5928953_SNP	3L_9589530_SNP	3.44758e-14	1	FBgn0053993|CG33993|INTRON|0	FBgn0261555|CG42673|UTR_3_PRIME|0
	3L_11636921_SNP	3R_474390_SNP	3.46738e-14	1	FBgn0036186|CG6071|SYNONYMOUS_CODING|0;FBgn0052091|CG32091|DOWNSTREAM|919	FBgn0022981|rpk|UTR_3_PRIME|0;FBgn0265038|CR44155|UPSTREAM|421;FBgn0087013|Karybeta3|UPSTREAM|508
	2L_13692261_SNP	2R_10666566_SNP	3.49727e-14	1	FBgn0051814|CG31814|INTRON|0	FBgn0001319|kn|INTRON|0
	3L_8424561_SNP	3R_2751586_SNP	3.4978e-14	1	FBgn0020224|Cbl|UTR_3_PRIME|0	FBgn0260642|Antp|INTRON|0
	2R_19508749_SNP	3R_9578670_SNP	3.51392e-14	1	Intergenic	FBgn0085412|CG34383|INTRON|0
	2L_7090298_SNP	2L_7527855_SNP	3.5279e-14	1	Intergenic	FBgn0264895|Rapgap1|INTRON|0
	2R_16426867_SNP	2R_19492212_SNP	3.53918e-14	1	FBgn0034514|CG13427|UPSTREAM|48;FBgn0034515|CG13428|DOWNSTREAM|150	FBgn0034883|CG17664|SYNONYMOUS_CODING|0;FBgn0034884|CG17662|DOWNSTREAM|1000
	2R_13818748_SNP	3R_9223569_SNP	3.55581e-14	1	Intergenic	FBgn0038148|CG14377|UTR_5_PRIME|0;FBgn0038149|CG9796|DOWNSTREAM|679;FBgn0040553|CG14374|UPSTREAM|707
	2R_3229179_SNP	3R_17883543_SNP	3.57855e-14	1	FBgn0033159|Dscam|INTRON|0	FBgn0264491|how|INTRON|0
	2L_13462163_SNP	3R_9986625_SNP	3.62023e-14	1	FBgn0263354|CG42784|INTRON|0	FBgn0051327|CG31327|UPSTREAM|625
	3L_12824846_SNP	X_14139665_SNP	3.62768e-14	1	FBgn0036316|CG10960|INTRON|0	FBgn0260482|CG32599|SYNONYMOUS_CODING|0
	2L_6602245_SNP	X_13019059_SNP	3.62821e-14	1	Intergenic	FBgn0052638|CG32638|INTRON|0
	2R_14116133_SNP	3R_9621283_SNP	3.63278e-14	1	Intergenic	Intergenic
	2L_3291013_SNP	X_15057195_SNP	3.6335e-14	1	FBgn0031515|CG9664|DOWNSTREAM|232	FBgn0030617|CG9095|UTR_5_PRIME|0
	3R_9768604_SNP	X_14742770_SNP	3.64994e-14	1	FBgn0038188|Art9|SYNONYMOUS_CODING|0	FBgn0264078|Flo-2|INTRON|0;FBgn0030587|CG9522|SYNONYMOUS_CODING|0
	3L_12325844_SNP	3L_7865348_SNP	3.66623e-14	1	FBgn0052105|CG32105|INTRON|0	FBgn0052365|CG32365|INTRON|0
	2L_4897987_SNP	3L_18555411_SNP	3.6701e-14	1	FBgn0031645|CG3036|INTRON|0	FBgn0036790|star1|INTRON|0
	3R_22913963_SNP	X_2980993_SNP	3.67858e-14	1	FBgn0039480|Cpr97Ea|UPSTREAM|463	FBgn0028369|kirre|INTRON|0
	2R_19508749_SNP	3R_14310235_SNP	3.69828e-14	1	Intergenic	FBgn0004652|fru|INTRON|0
	2L_21084155_SNP	X_12402864_SNP	3.70931e-14	1	FBgn0053510|CG33510|NON_SYNONYMOUS_CODING|0;FBgn0053509|CG33509|DOWNSTREAM|450	FBgn0030396|CG2556|INTRON|0
	2R_19513861_SNP	3L_7865348_SNP	3.79658e-14	1	Intergenic	FBgn0052365|CG32365|INTRON|0
	3L_6438916_SNP	3R_11757727_SNP	3.83696e-14	1	FBgn0261801|CG42747|INTRON|0	FBgn0038385|CG4221|SYNONYMOUS_CODING|0;FBgn0038386|CG5478|DOWNSTREAM|695
	X_3041870_SNP	X_4298700_SNP	3.83721e-14	1	FBgn0004647|N|INTRON|0	FBgn0052773|CG32773|INTRON|0
	2L_6602245_SNP	3L_4706563_SNP	3.90119e-14	1	Intergenic	FBgn0035574|Gef64C|INTRON|0
	2L_18658484_SNP	3R_8884868_SNP	3.9232e-14	1	FBgn0032694|MESR3|INTRON|0	FBgn0004666|sim|INTRON|0
	2L_12635429_SNP	3L_11907853_SNP	3.97628e-14	1	FBgn0032439|Ref2|INTRON|0	Intergenic
	2L_1056983_SNP	2R_5491620_SNP	4.02143e-14	1	FBgn0003310|S|INTRON|0	FBgn0033434|CG1902|SYNONYMOUS_CODING|0
	2R_15962734_DEL	2R_18552260_SNP	4.03884e-14	1	Intergenic	FBgn0034761|CG4250|DOWNSTREAM|281;FBgn0262141|CG42867|UPSTREAM|792
	3R_13915413_SNP	X_6396802_SNP	4.04196e-14	1	Intergenic	FBgn0259242|CG42340|INTRON|0
	3L_447224_INS	3R_14030450_SNP	4.07351e-14	1	FBgn0001316|klar|INTRON|0	FBgn0028499|CG7985|INTRON|0
	2L_6903885_DEL	X_10201339_SNP	4.11854e-14	1	FBgn0031866|neuroligin|INTRON|0	FBgn0259170|alpha-Man-I|INTRON|0
	2L_14531351_SNP	3R_22742654_DEL	4.22082e-14	1	FBgn0011866|tRNA:G3:35Be|UPSTREAM|427;FBgn0011865|tRNA:G3:35Bd|UPSTREAM|735	FBgn0015541|sda|INTRON|0
	3R_14776103_SNP	3R_2066935_SNP	4.23732e-14	1	FBgn0263983|CG43732|START_GAINED|0;FBgn0261262|CG42613|INTRON|0	Intergenic
	3L_15918204_SNP	3L_22591076_SNP	4.29015e-14	1	FBgn0036544|sff|UPSTREAM|243;FBgn0000489|Pka-C3|DOWNSTREAM|700	FBgn0037171|CG14459|INTRON|0
	3R_14901936_SNP	X_17166247_SNP	4.38052e-14	1	FBgn0004876|cdi|INTRON|0	FBgn0262111|f|NON_SYNONYMOUS_CODING|0
	2R_19508749_SNP	3R_4316091_SNP	4.48506e-14	1	Intergenic	Intergenic
	2L_19642262_SNP	3R_2013104_SNP	4.48726e-14	1	FBgn0000464|Lar|INTRON|0	FBgn0037408|NPFR1|UTR_5_PRIME|0
	3L_19214365_SNP	3R_22559712_SNP	4.49402e-14	1	FBgn0016797|fz2|INTRON|0	Intergenic
	3L_6438916_SNP	3R_3880124_SNP	4.50569e-14	1	FBgn0261801|CG42747|INTRON|0	FBgn0262362|CG43060|INTRON|0
	2R_6892695_INS	3L_11137503_SNP	4.52446e-14	1	FBgn0040765|luna|INTRON|0	FBgn0052082|CG32082|INTRON|0
	3L_18369320_SNP	3R_9022061_SNP	4.69096e-14	1	Intergenic	Intergenic
	2L_1825767_SNP	3L_6722322_SNP	4.77661e-14	1	FBgn0051664|CG31664|SYNONYMOUS_CODING|0	FBgn0261934|dikar|DOWNSTREAM|940
	2L_18590812_DEL	2R_16601364_SNP	4.95079e-14	1	FBgn0032688|CG15160|UPSTREAM|84	FBgn0040726|dpr|INTRON|0
	2R_12681585_SNP	3L_11384912_DEL	4.95653e-14	1	FBgn0034159|CG15615|INTRON|0;FBgn0040743|CG15919|DOWNSTREAM|1000	Intergenic
	2R_18386231_SNP	X_20890309_SNP	4.97565e-14	1	FBgn0003175|px|SYNONYMOUS_CODING|0	Intergenic
	3L_22874555_SNP	3R_5286321_SNP	5.0024e-14	1	FBgn0037203|slif|INTRON|0;FBgn0037202|Ssl1|DOWNSTREAM|492	FBgn0037697|GstZ2|START_GAINED|0
	3L_7865348_SNP	X_21058997_INS	5.05358e-14	1	FBgn0052365|CG32365|INTRON|0	Intergenic
	3L_17175284_SNP	3R_25302308_SNP	5.13265e-14	1	FBgn0260943|Rbp6|INTRON|0	FBgn0004369|Ptp99A|INTRON|0
	3L_17424647_SNP	3L_9995079_SNP	5.29006e-14	1	FBgn0052174|CG32174|INTRON|0;FBgn0042641|frc|DOWNSTREAM|34	FBgn0040823|dpr6|INTRON|0
	2R_14113155_INS	3R_24717881_SNP	5.29592e-14	1	Intergenic	FBgn0259220|Doa|INTRON|0
	2L_4509677_SNP	3R_12384920_SNP	5.35966e-14	1	FBgn0053196|dp|INTRON|0	FBgn0259244|CG42342|INTRON|0
	2R_12408054_SNP	3R_9372086_SNP	5.43728e-14	1	FBgn0011260|Sema-2a|INTRON|0	FBgn0051337|CG31337|UPSTREAM|980
	2L_7134626_SNP	3R_10191612_SNP	5.45322e-14	1	FBgn0085407|Pvf3|INTRON|0	FBgn0024321|NK7.1|INTRON|0
	3R_11350893_SNP	X_9433994_SNP	5.52852e-14	1	Intergenic	FBgn0052700|CG32700|INTRON|0
	X_13729221_SNP	X_4553200_SNP	5.62551e-14	1	FBgn0052626|CG32626|INTRON|0	FBgn0029720|CG3009|INTRON|0;FBgn0022942|Cbp80|DOWNSTREAM|908
	2R_8180909_SNP	3L_21866916_SNP	5.6274e-14	1	FBgn0261611|CG42700|INTRON|0	FBgn0262737|mub|INTRON|0
	X_19075736_SNP	X_3753795_SNP	5.63944e-14	1	FBgn0030991|CG7453|UTR_3_PRIME|0	FBgn0019661|roX1|EXON|0
	3R_25627812_SNP	X_3869134_SNP	5.70611e-14	1	FBgn0039697|CG7834|SYNONYMOUS_CODING|0;FBgn0019972|Ice|DOWNSTREAM|506	Intergenic
	3R_24550560_SNP	3R_9191868_SNP	5.83077e-14	1	FBgn0027655|htt|INTRON|0	FBgn0086371|poly|INTRON|0;FBgn0027610|Dic1|INTRON|0
	3L_4279165_MNP	3R_1978298_SNP	5.83974e-14	1	FBgn0035523|CG1311|INTRON|0	FBgn0051559|CG31559|INTRON|0
	2L_1706291_SNP	2R_16791900_SNP	5.93566e-14	1	FBgn0011570|cpb|UTR_3_PRIME|0;FBgn0031356|CG17660|DOWNSTREAM|841	FBgn0015524|otp|UPSTREAM|1000
[truncated: 90 more rows]
